# Supplementary material for: Fern mycorrhizae do not respond to fertilization in a tropical montane forest
Source: Plant Environ Interact. 2024 Mar 29;5(2):e10139. doi: 10.1002/pei3.10139 (PMC10979390; doi:10.1002/pei3.10139)
Supplement: Supplementary file 4 — Appendix S1: [file PEI3-5-e10139-s003.xlsx]

## Sheet: Sheet1
OTU	Sample	P_Species	Block	Parcel	Treatment	Ctotal	Ntotal	Ptotal	C.N	C.P	N.P	Glom_Rel_Ab	Kingdom	Phylum	Class	Order	Family	Genus	Species
ASV1	1_C1	Cyathea peladensis	Block1	1	C	465.569	38.4305	2.90024	12.1146	160.528	13.2508	0	Fungi	Basidiomycota	Agaricomycetes	Hymenochaetales	Schizoporaceae
ASV1	1_C2	Cyathea peladensis	Block1	1	C	443.081	20.1683	1.06651	21.9692	415.45	18.9106	0.519481	Fungi	Basidiomycota	Agaricomycetes	Hymenochaetales	Schizoporaceae
ASV1	1_E1	Elaphoglossum latifolium	Block1	1	C	423.699	10.895	0.551356	38.8891	768.467	19.7605	0	Fungi	Basidiomycota	Agaricomycetes	Hymenochaetales	Schizoporaceae
ASV1	1_E2	Elaphoglossum latifolium	Block1	1	C	409.572	7.77187	0.497304	52.6993	823.584	15.628	0	Fungi	Basidiomycota	Agaricomycetes	Hymenochaetales	Schizoporaceae
ASV1	1_H1	Hymenophyllum polyanthos	Block1	1	C	482.851	9.029	0.533785	53.4778	904.581	16.9151	0	Fungi	Basidiomycota	Agaricomycetes	Hymenochaetales	Schizoporaceae
ASV1	1_H2	Hymenophyllum polyanthos	Block1	1	C	512.269	9.68294	0.383048	52.9043	1337.35	25.2787	0	Fungi	Basidiomycota	Agaricomycetes	Hymenochaetales	Schizoporaceae
ASV1	1_M1	Melpomene wolfii	Block1	1	C	474.05	16.4279	1.48104	28.8563	320.08	11.0922	0	Fungi	Basidiomycota	Agaricomycetes	Hymenochaetales	Schizoporaceae
ASV1	1_M2	Melpomene wolfii	Block1	1	C	485.434	10.4434	0.659461	46.4824	736.107	15.8363	0	Fungi	Basidiomycota	Agaricomycetes	Hymenochaetales	Schizoporaceae
ASV1	11_C1	Cyathea peladensis	Block3	11	P+	442.135	23.3484	4.12897	18.9364	107.081	5.65479	0	Fungi	Basidiomycota	Agaricomycetes	Hymenochaetales	Schizoporaceae
ASV1	11_C2	Cyathea peladensis	Block3	11	P+	434.199	24.2745	2.8903	17.8871	150.226	8.39859	0	Fungi	Basidiomycota	Agaricomycetes	Hymenochaetales	Schizoporaceae
ASV1	11_E1	Elaphoglossum latifolium	Block3	11	P+	422.512	11.3801	2.02636	37.1272	208.508	5.61606	0	Fungi	Basidiomycota	Agaricomycetes	Hymenochaetales	Schizoporaceae
ASV1	11_E2	Elaphoglossum latifolium	Block3	11	P+	431.17	7.74473	2.34745	55.6727	183.676	3.29922	1.3809	Fungi	Basidiomycota	Agaricomycetes	Hymenochaetales	Schizoporaceae
ASV1	11_H1	Hymenophyllum polyanthos	Block3	11	P+	485.675	10.6622	0.943457	45.5513	514.783	11.3012	0	Fungi	Basidiomycota	Agaricomycetes	Hymenochaetales	Schizoporaceae
ASV1	11_H2	Hymenophyllum polyanthos	Block3	11	P+	494.745	12.4683	0.874452	39.6803	565.777	14.2584	0	Fungi	Basidiomycota	Agaricomycetes	Hymenochaetales	Schizoporaceae
ASV1	11_M1	Melpomene wolfii	Block3	11	P+	477.535	10.0298	1.0367	47.6118	460.628	9.67467	0	Fungi	Basidiomycota	Agaricomycetes	Hymenochaetales	Schizoporaceae
ASV1	11_M2	Melpomene wolfii	Block3	11	P+	476.834	6.80876	0.798513	70.0325	597.153	8.5268	0	Fungi	Basidiomycota	Agaricomycetes	Hymenochaetales	Schizoporaceae
ASV1	12_C1	Cyathea peladensis	Block3	12	C	441.884	23.971	1.2046	18.4341	366.832	19.8996	0	Fungi	Basidiomycota	Agaricomycetes	Hymenochaetales	Schizoporaceae
ASV1	12_C2	Cyathea peladensis	Block3	12	C	446.169	23.0036	1.3174	19.3956	338.675	17.4614	6.0241	Fungi	Basidiomycota	Agaricomycetes	Hymenochaetales	Schizoporaceae
ASV1	12_E1	Elaphoglossum latifolium	Block3	12	C	427.962	11.4313	0.904233	37.4377	473.288	12.642	0	Fungi	Basidiomycota	Agaricomycetes	Hymenochaetales	Schizoporaceae
ASV1	12_E2	Elaphoglossum latifolium	Block3	12	C	416.748	11.1166	0.603383	37.4889	690.685	18.4237	0.679348	Fungi	Basidiomycota	Agaricomycetes	Hymenochaetales	Schizoporaceae
ASV1	12_H1	Hymenophyllum polyanthos	Block3	12	C	476.899	14.2861	1.27669	33.3821	373.543	11.1899	0	Fungi	Basidiomycota	Agaricomycetes	Hymenochaetales	Schizoporaceae
ASV1	12_H2	Hymenophyllum polyanthos	Block3	12	C	494.629	12.1712	0.616856	40.6394	801.855	19.7309	0	Fungi	Basidiomycota	Agaricomycetes	Hymenochaetales	Schizoporaceae
ASV1	12_M1	Melpomene wolfii	Block3	12	C	486.676	11.7301	0.516632	41.4896	942.016	22.7049	0	Fungi	Basidiomycota	Agaricomycetes	Hymenochaetales	Schizoporaceae
ASV1	12_M2	Melpomene wolfii	Block3	12	C	484.034	10.0309	0.79319	48.2544	610.237	12.6462	0	Fungi	Basidiomycota	Agaricomycetes	Hymenochaetales	Schizoporaceae
ASV1	13_C1	Cyathea peladensis	Block3	13	N+	457.244	21.7969	0.963365	20.9774	474.632	22.6258	0	Fungi	Basidiomycota	Agaricomycetes	Hymenochaetales	Schizoporaceae
ASV1	13_E1	Elaphoglossum latifolium	Block3	13	N+	418.298	12.1107	0.581733	34.5395	719.055	20.8183	0	Fungi	Basidiomycota	Agaricomycetes	Hymenochaetales	Schizoporaceae
ASV1	13_E2	Elaphoglossum latifolium	Block3	13	N+	438.094	10.1746	0.426199	43.0577	1027.91	23.8728	0	Fungi	Basidiomycota	Agaricomycetes	Hymenochaetales	Schizoporaceae
ASV1	13_H1	Hymenophyllum polyanthos	Block3	13	N+	462.858	15.606	0.774469	29.659	597.645	20.1506	0	Fungi	Basidiomycota	Agaricomycetes	Hymenochaetales	Schizoporaceae
ASV1	13_H2	Hymenophyllum polyanthos	Block3	13	N+	501.915	10.9391	0.45711	45.8828	1098.02	23.931	0	Fungi	Basidiomycota	Agaricomycetes	Hymenochaetales	Schizoporaceae
ASV1	13_M1	Melpomene wolfii	Block3	13	N+	471.128	12.0238	0.596161	39.1828	790.271	20.1688	0	Fungi	Basidiomycota	Agaricomycetes	Hymenochaetales	Schizoporaceae
ASV1	13_M2	Melpomene wolfii	Block3	13	N+	486.553	10.2887	0.670588	47.2898	725.562	15.3429	0	Fungi	Basidiomycota	Agaricomycetes	Hymenochaetales	Schizoporaceae
ASV1	14_C1	Cyathea peladensis	Block3	14	N+P+	445.851	29.0323	5.59243	15.3571	79.7241	5.19137	6.94952	Fungi	Basidiomycota	Agaricomycetes	Hymenochaetales	Schizoporaceae
ASV1	14_C2	Cyathea peladensis	Block3	14	N+P+	452.682	24.4252	2.7217	18.5334	166.323	8.97425	0.255161	Fungi	Basidiomycota	Agaricomycetes	Hymenochaetales	Schizoporaceae
ASV1	14_E1	Elaphoglossum latifolium	Block3	14	N+P+	430.512	9.95893	1.83239	43.2287	234.945	5.43494	0	Fungi	Basidiomycota	Agaricomycetes	Hymenochaetales	Schizoporaceae
ASV1	14_E2	Elaphoglossum latifolium	Block3	14	N+P+	415.451	9.41326	1.46288	44.1347	283.996	6.43476	4.92445	Fungi	Basidiomycota	Agaricomycetes	Hymenochaetales	Schizoporaceae
ASV1	14_H1	Hymenophyllum polyanthos	Block3	14	N+P+	499.347	12.3386	1.26653	40.4703	394.263	9.74203	0	Fungi	Basidiomycota	Agaricomycetes	Hymenochaetales	Schizoporaceae
ASV1	14_H2	Hymenophyllum polyanthos	Block3	14	N+P+	495.901	10.3059	1.03927	48.1182	477.165	9.91652	0	Fungi	Basidiomycota	Agaricomycetes	Hymenochaetales	Schizoporaceae
ASV1	14_M1	Melpomene wolfii	Block3	14	N+P+	487.659	14.202	1.71909	34.3373	283.672	8.26133	0	Fungi	Basidiomycota	Agaricomycetes	Hymenochaetales	Schizoporaceae
ASV1	14_M2	Melpomene wolfii	Block3	14	N+P+	482.101	15.099	1.35778	31.9295	355.066	11.1203	0	Fungi	Basidiomycota	Agaricomycetes	Hymenochaetales	Schizoporaceae
ASV1	16_C1	Cyathea peladensis	Block3	16	P+	441.285	16.1236	1.47682	27.3688	298.807	10.9178	29.798	Fungi	Basidiomycota	Agaricomycetes	Hymenochaetales	Schizoporaceae
ASV1	16_C2	Cyathea peladensis	Block3	16	P+	462.356	19.4953	1.11565	23.7162	414.428	17.4745	0	Fungi	Basidiomycota	Agaricomycetes	Hymenochaetales	Schizoporaceae
ASV1	16_E1	Elaphoglossum latifolium	Block3	16	P+	439.059	6.43872	2.60128	68.1904	168.786	2.47522	0	Fungi	Basidiomycota	Agaricomycetes	Hymenochaetales	Schizoporaceae
ASV1	16_E2	Elaphoglossum latifolium	Block3	16	P+	440.652	8.10206	1.45809	54.3877	302.211	5.55661	0	Fungi	Basidiomycota	Agaricomycetes	Hymenochaetales	Schizoporaceae
ASV1	16_H1	Hymenophyllum polyanthos	Block3	16	P+	501.524	5.67639	0.66705	88.3526	751.853	8.50969	0	Fungi	Basidiomycota	Agaricomycetes	Hymenochaetales	Schizoporaceae
ASV1	16_H2	Hymenophyllum polyanthos	Block3	16	P+	496.882	10.1364	1.14631	49.0197	433.463	8.84264	0	Fungi	Basidiomycota	Agaricomycetes	Hymenochaetales	Schizoporaceae
ASV1	16_M1	Melpomene wolfii	Block3	16	P+	463.896	15.7957		29.3684			0	Fungi	Basidiomycota	Agaricomycetes	Hymenochaetales	Schizoporaceae
ASV1	16_M2	Melpomene wolfii	Block3	16	P+	484.584	6.91549	0.469147	70.0723	1032.9	14.7406	0	Fungi	Basidiomycota	Agaricomycetes	Hymenochaetales	Schizoporaceae
ASV1	17_C1	Cyathea peladensis	Block3	17	C	444.281	19.7626	1.27236	22.4809	349.18	15.5323	0	Fungi	Basidiomycota	Agaricomycetes	Hymenochaetales	Schizoporaceae
ASV1	17_C2	Cyathea peladensis	Block3	17	C	444.988	19.3254	1.14021	23.0261	390.267	16.9489	13.1026	Fungi	Basidiomycota	Agaricomycetes	Hymenochaetales	Schizoporaceae
ASV1	17_E1	Elaphoglossum latifolium	Block3	17	C	416.014	5.98242	0.39653	69.5394	1049.14	15.0869	5.55556	Fungi	Basidiomycota	Agaricomycetes	Hymenochaetales	Schizoporaceae
ASV1	17_E2	Elaphoglossum latifolium	Block3	17	C	421.826	7.08118	0.457051	59.57	922.928	15.4932	0	Fungi	Basidiomycota	Agaricomycetes	Hymenochaetales	Schizoporaceae
ASV1	17_H1	Hymenophyllum polyanthos	Block3	17	C	502.478	8.20559	0.465994	61.2361	1078.29	17.6088	0	Fungi	Basidiomycota	Agaricomycetes	Hymenochaetales	Schizoporaceae
ASV1	17_H2	Hymenophyllum polyanthos	Block3	17	C	498.541	8.61445	0.433489	57.8727	1150.07	19.8723	1.82371	Fungi	Basidiomycota	Agaricomycetes	Hymenochaetales	Schizoporaceae
ASV1	17_M1	Melpomene wolfii	Block3	17	C	478.984	8.5474	0.647636	56.0385	739.588	13.1978	0	Fungi	Basidiomycota	Agaricomycetes	Hymenochaetales	Schizoporaceae
ASV1	17_M2	Melpomene wolfii	Block3	17	C	490.159	10.6191	0.453431	46.1583	1081	23.4194	0	Fungi	Basidiomycota	Agaricomycetes	Hymenochaetales	Schizoporaceae
ASV1	18_C1	Cyathea peladensis	Block3	18	N+P+	446.528	25.0189	3.40027	17.8476	131.321	7.35791	0.645729	Fungi	Basidiomycota	Agaricomycetes	Hymenochaetales	Schizoporaceae
ASV1	18_C2	Cyathea peladensis	Block3	18	N+P+	456.805	25.3284	2.05574	18.0353	222.209	12.3208	0	Fungi	Basidiomycota	Agaricomycetes	Hymenochaetales	Schizoporaceae
ASV1	18_E1	Elaphoglossum latifolium	Block3	18	N+P+	0.85194	0.08427	3.12249	10.1096	0.27284	0.0269881	0	Fungi	Basidiomycota	Agaricomycetes	Hymenochaetales	Schizoporaceae
ASV1	18_E2	Elaphoglossum latifolium	Block3	18	N+P+	789.799	24.9341	0.999181	31.6755	790.446	24.9545	0	Fungi	Basidiomycota	Agaricomycetes	Hymenochaetales	Schizoporaceae
ASV1	18_H1	Hymenophyllum polyanthos	Block3	18	N+P+	499.281	10.2336	0.81034	48.7883	616.137	12.6288	0	Fungi	Basidiomycota	Agaricomycetes	Hymenochaetales	Schizoporaceae
ASV1	18_H2	Hymenophyllum polyanthos	Block3	18	N+P+	486.466	11.4605	1.5967	42.4472	304.67	7.17762	0	Fungi	Basidiomycota	Agaricomycetes	Hymenochaetales	Schizoporaceae
ASV1	18_M1	Melpomene wolfii	Block3	18	N+P+							0	Fungi	Basidiomycota	Agaricomycetes	Hymenochaetales	Schizoporaceae
ASV1	19_C1	Cyathea peladensis	Block3	19	N+	459.107	24.2174	1.54241	18.9577	297.655	15.701	0	Fungi	Basidiomycota	Agaricomycetes	Hymenochaetales	Schizoporaceae
ASV1	19_C2	Cyathea peladensis	Block3	19	N+	456.188	19.7017	0.858431	23.1548	531.42	22.9508	0	Fungi	Basidiomycota	Agaricomycetes	Hymenochaetales	Schizoporaceae
ASV1	19_E1	Elaphoglossum latifolium	Block3	19	N+	408.554	9.9005	0.317895	41.266	1285.18	31.1439	0	Fungi	Basidiomycota	Agaricomycetes	Hymenochaetales	Schizoporaceae
ASV1	19_E2	Elaphoglossum latifolium	Block3	19	N+	441.721	8.63897	0.346331	51.1312	1275.43	24.9443	0	Fungi	Basidiomycota	Agaricomycetes	Hymenochaetales	Schizoporaceae
ASV1	19_H1	Hymenophyllum polyanthos	Block3	19	N+	474.921	12.1139	0.470044	39.2047	1010.37	25.7718	0.181206	Fungi	Basidiomycota	Agaricomycetes	Hymenochaetales	Schizoporaceae
ASV1	19_H2	Hymenophyllum polyanthos	Block3	19	N+	510.27	10.2004	0.394173	50.0247	1294.53	25.8779	0	Fungi	Basidiomycota	Agaricomycetes	Hymenochaetales	Schizoporaceae
ASV1	19_M1	Melpomene wolfii	Block3	19	N+	496.557	7.61246		65.2295			0	Fungi	Basidiomycota	Agaricomycetes	Hymenochaetales	Schizoporaceae
ASV1	19_M2	Melpomene wolfii	Block3	19	N+	478.379	10.8996	0.633599	43.8897	755.019	17.2026	0	Fungi	Basidiomycota	Agaricomycetes	Hymenochaetales	Schizoporaceae
ASV1	2_C1	Cyathea peladensis	Block1	2	P+	459.995	24.3304	2.33539	18.9062	196.967	10.4182	0	Fungi	Basidiomycota	Agaricomycetes	Hymenochaetales	Schizoporaceae
ASV1	2_C2	Cyathea peladensis	Block1	2	P+	456.634	16.0337	2.82362	28.4797	161.719	5.67841	0	Fungi	Basidiomycota	Agaricomycetes	Hymenochaetales	Schizoporaceae
ASV1	2_E1	Elaphoglossum latifolium	Block1	2	P+	440.921	12.7404	2.22649	34.6082	198.034	5.72217	0	Fungi	Basidiomycota	Agaricomycetes	Hymenochaetales	Schizoporaceae
ASV1	2_E2	Elaphoglossum latifolium	Block1	2	P+	452.901	10.5679	1.5195	42.8563	298.059	6.95485	0	Fungi	Basidiomycota	Agaricomycetes	Hymenochaetales	Schizoporaceae
ASV1	2_H1	Hymenophyllum polyanthos	Block1	2	P+	516.498	9.04534	1.17919	57.1011	438.01	7.67079	0	Fungi	Basidiomycota	Agaricomycetes	Hymenochaetales	Schizoporaceae
ASV1	2_H2	Hymenophyllum polyanthos	Block1	2	P+	505.926	11.4138	1.34377	44.326	376.498	8.49384	0	Fungi	Basidiomycota	Agaricomycetes	Hymenochaetales	Schizoporaceae
ASV1	2_M1	Melpomene wolfii	Block1	2	P+	502.154	9.94839	0.904418	50.4759	555.224	10.9998	0	Fungi	Basidiomycota	Agaricomycetes	Hymenochaetales	Schizoporaceae
ASV1	2_M2	Melpomene wolfii	Block1	2	P+	492.197	10.9331	1.02402	45.019	480.65	10.6766	0	Fungi	Basidiomycota	Agaricomycetes	Hymenochaetales	Schizoporaceae
ASV1	3_C1	Cyathea peladensis	Block1	3	N+	455.834	24.3925	1.17639	18.6874	387.485	20.735	0.613497	Fungi	Basidiomycota	Agaricomycetes	Hymenochaetales	Schizoporaceae
ASV1	3_C2	Cyathea peladensis	Block1	3	N+	456.608	21.6717	1.10927	21.0693	411.63	19.537	0	Fungi	Basidiomycota	Agaricomycetes	Hymenochaetales	Schizoporaceae
ASV1	3_E1	Elaphoglossum latifolium	Block1	3	N+	434.812	11.6711	0.542351	37.2555	801.718	21.5194	0	Fungi	Basidiomycota	Agaricomycetes	Hymenochaetales	Schizoporaceae
ASV1	3_E2	Elaphoglossum latifolium	Block1	3	N+	441.474	13.0887	0.538166	33.7295	820.331	24.3209	7.52864	Fungi	Basidiomycota	Agaricomycetes	Hymenochaetales	Schizoporaceae
ASV1	3_H1	Hymenophyllum polyanthos	Block1	3	N+	474.459	13.0026	0.661735	36.4895	716.993	19.6493	0	Fungi	Basidiomycota	Agaricomycetes	Hymenochaetales	Schizoporaceae
ASV1	3_H2	Hymenophyllum polyanthos	Block1	3	N+	498.326	10.6634	0.433189	46.7323	1150.37	24.616	0	Fungi	Basidiomycota	Agaricomycetes	Hymenochaetales	Schizoporaceae
ASV1	3_M1	Melpomene wolfii	Block1	3	N+	482.921	9.50545	0.333852	50.8046	1446.51	28.4721	0	Fungi	Basidiomycota	Agaricomycetes	Hymenochaetales	Schizoporaceae
ASV1	3_M2	Melpomene wolfii	Block1	3	N+	480.548	10.7241	0.904735	44.81	531.147	11.8533	0	Fungi	Basidiomycota	Agaricomycetes	Hymenochaetales	Schizoporaceae
ASV1	4_C1	Cyathea peladensis	Block1	4	N+P+	451.408	24.039	2.39613	18.7782	188.39	10.0324	0	Fungi	Basidiomycota	Agaricomycetes	Hymenochaetales	Schizoporaceae
ASV1	4_C2	Cyathea peladensis	Block1	4	N+P+	450.592	26.0284	1.86818	17.3115	241.193	13.9325	0	Fungi	Basidiomycota	Agaricomycetes	Hymenochaetales	Schizoporaceae
ASV1	4_E1	Elaphoglossum latifolium	Block1	4	N+P+	451.898	11.7142	1.00185	38.577	451.063	11.6925	0	Fungi	Basidiomycota	Agaricomycetes	Hymenochaetales	Schizoporaceae
ASV1	4_E2	Elaphoglossum latifolium	Block1	4	N+P+	435.509	8.2553	3.10981	52.7551	140.044	2.6546	3.79147	Fungi	Basidiomycota	Agaricomycetes	Hymenochaetales	Schizoporaceae
ASV1	4_H1	Hymenophyllum polyanthos	Block1	4	N+P+	484.492	12.4317	1.10957	38.9723	436.648	11.2041	0	Fungi	Basidiomycota	Agaricomycetes	Hymenochaetales	Schizoporaceae
ASV1	4_H2	Hymenophyllum polyanthos	Block1	4	N+P+	490.111	13.4784	1.21468	36.3627	403.491	11.0963	0	Fungi	Basidiomycota	Agaricomycetes	Hymenochaetales	Schizoporaceae
ASV1	4_M1	Melpomene wolfii	Block1	4	N+P+	479.786	12.9644	1.07495	37.0079	446.334	12.0605	0	Fungi	Basidiomycota	Agaricomycetes	Hymenochaetales	Schizoporaceae
ASV1	4_M2	Melpomene wolfii	Block1	4	N+P+	486.154	18.8484	1.64031	25.7929	296.379	11.4907	0	Fungi	Basidiomycota	Agaricomycetes	Hymenochaetales	Schizoporaceae
ASV1	6_C1	Cyathea peladensis	Block2	6	N+	452.504	22.6441	0.966782	19.9834	468.052	23.4221	7.11111	Fungi	Basidiomycota	Agaricomycetes	Hymenochaetales	Schizoporaceae
ASV1	6_E1	Elaphoglossum latifolium	Block2	6	N+	453.825	10.0891	0.620107	44.9818	731.85	16.2699	0	Fungi	Basidiomycota	Agaricomycetes	Hymenochaetales	Schizoporaceae
ASV1	6_E2	Elaphoglossum latifolium	Block2	6	N+	434.211	10.5368	0.557418	41.2089	778.969	18.903	1.29526	Fungi	Basidiomycota	Agaricomycetes	Hymenochaetales	Schizoporaceae
ASV1	6_H1	Hymenophyllum polyanthos	Block2	6	N+	507.095	10.5944	0.624935	47.8646	811.437	16.9528	0	Fungi	Basidiomycota	Agaricomycetes	Hymenochaetales	Schizoporaceae
ASV1	6_H2	Hymenophyllum polyanthos	Block2	6	N+	504.163	10.2557	0.69152	49.1594	729.064	14.8306	0	Fungi	Basidiomycota	Agaricomycetes	Hymenochaetales	Schizoporaceae
ASV1	6_M1	Melpomene wolfii	Block2	6	N+	485.039	11.7112	0.900471	41.4167	538.651	13.0056	0	Fungi	Basidiomycota	Agaricomycetes	Hymenochaetales	Schizoporaceae
ASV1	6_M2	Melpomene wolfii	Block2	6	N+	481.113	9.02318	0.840122	53.3197	572.671	10.7403	0	Fungi	Basidiomycota	Agaricomycetes	Hymenochaetales	Schizoporaceae
ASV1	7_C1	Cyathea peladensis	Block2	7	C	445.175	17.0207	0.888765	26.1549	500.891	19.151	5.49318	Fungi	Basidiomycota	Agaricomycetes	Hymenochaetales	Schizoporaceae
ASV1	7_C2	Cyathea peladensis	Block2	7	C	446.65	19.2695	1.02248	23.1791	436.83	18.8459	5.89247	Fungi	Basidiomycota	Agaricomycetes	Hymenochaetales	Schizoporaceae
ASV1	7_E1	Elaphoglossum latifolium	Block2	7	C	434.011	10.313	0.491052	42.0837	883.839	21.0019	0	Fungi	Basidiomycota	Agaricomycetes	Hymenochaetales	Schizoporaceae
ASV1	7_E2	Elaphoglossum latifolium	Block2	7	C	423.59	6.43936	0.37766	65.7814	1121.62	17.0507	0	Fungi	Basidiomycota	Agaricomycetes	Hymenochaetales	Schizoporaceae
ASV1	7_H1	Hymenophyllum polyanthos	Block2	7	C	500.684	8.61436	0.488993	58.1221	1023.91	17.6165	0	Fungi	Basidiomycota	Agaricomycetes	Hymenochaetales	Schizoporaceae
ASV1	7_H2	Hymenophyllum polyanthos	Block2	7	C	502.891	8.35067	0.49314	60.2217	1019.77	16.9337	0	Fungi	Basidiomycota	Agaricomycetes	Hymenochaetales	Schizoporaceae
ASV1	7_M1	Melpomene wolfii	Block2	7	C	481.519	8.55324	0.493656	56.2966	975.413	17.3263	0	Fungi	Basidiomycota	Agaricomycetes	Hymenochaetales	Schizoporaceae
ASV1	7_M2	Melpomene wolfii	Block2	7	C	478.274	8.32414	0.522585	57.4562	915.208	15.9288	0	Fungi	Basidiomycota	Agaricomycetes	Hymenochaetales	Schizoporaceae
ASV1	8_C1	Cyathea peladensis	Block2	8	P+	455.27	20.735	4.73275	21.9566	96.1956	4.38118	0	Fungi	Basidiomycota	Agaricomycetes	Hymenochaetales	Schizoporaceae
ASV1	8_C2	Cyathea peladensis	Block2	8	P+	452.111	20.0246	2.44434	22.5778	184.962	8.19223	0	Fungi	Basidiomycota	Agaricomycetes	Hymenochaetales	Schizoporaceae
ASV1	8_E1	Elaphoglossum latifolium	Block2	8	P+	417.165	9.24644	3.61003	45.1163	115.557	2.56132	0	Fungi	Basidiomycota	Agaricomycetes	Hymenochaetales	Schizoporaceae
ASV1	8_E2	Elaphoglossum latifolium	Block2	8	P+	429.014	9.38538	2.38199	45.7108	180.107	3.94014	0	Fungi	Basidiomycota	Agaricomycetes	Hymenochaetales	Schizoporaceae
ASV1	8_H1	Hymenophyllum polyanthos	Block2	8	P+	495.887	9.66065	1.18401	51.3306	418.821	8.15929	0	Fungi	Basidiomycota	Agaricomycetes	Hymenochaetales	Schizoporaceae
ASV1	8_H2	Hymenophyllum polyanthos	Block2	8	P+	497.915	10.487	1.18449	47.4791	420.362	8.85362	0	Fungi	Basidiomycota	Agaricomycetes	Hymenochaetales	Schizoporaceae
ASV1	8_M1	Melpomene wolfii	Block2	8	P+	471.578	10.83	0.934595	43.5435	504.58	11.588	1.90036	Fungi	Basidiomycota	Agaricomycetes	Hymenochaetales	Schizoporaceae
ASV1	8_M2	Melpomene wolfii	Block2	8	P+	466.887	10.772		43.3426			0	Fungi	Basidiomycota	Agaricomycetes	Hymenochaetales	Schizoporaceae
ASV1	9_C1	Cyathea peladensis	Block2	9	N+P+	452.576	24.8284	1.99575	18.2282	226.77	12.4406	0	Fungi	Basidiomycota	Agaricomycetes	Hymenochaetales	Schizoporaceae
ASV1	9_C2	Cyathea peladensis	Block2	9	N+P+	453.481	24.1568	2.34442	18.7724	193.43	10.304	0.338266	Fungi	Basidiomycota	Agaricomycetes	Hymenochaetales	Schizoporaceae
ASV1	9_E1	Elaphoglossum latifolium	Block2	9	N+P+	430.09	10.8381	1.25107	39.6831	343.777	8.66306	0	Fungi	Basidiomycota	Agaricomycetes	Hymenochaetales	Schizoporaceae
ASV1	9_E2	Elaphoglossum latifolium	Block2	9	N+P+	423.398	11.2061	1.17303	37.7829	360.944	9.5531	0	Fungi	Basidiomycota	Agaricomycetes	Hymenochaetales	Schizoporaceae
ASV1	9_H1	Hymenophyllum polyanthos	Block2	9	N+P+	496.229	9.96729	0.853944	49.7858	581.102	11.6721	0	Fungi	Basidiomycota	Agaricomycetes	Hymenochaetales	Schizoporaceae
ASV1	9_H2	Hymenophyllum polyanthos	Block2	9	N+P+	487.246	11.3627	0.933553	42.8813	521.926	12.1714	0	Fungi	Basidiomycota	Agaricomycetes	Hymenochaetales	Schizoporaceae
ASV1	9_M1	Melpomene wolfii	Block2	9	N+P+	476.394	15.4375	0.855365	30.8596	556.948	18.0478	0	Fungi	Basidiomycota	Agaricomycetes	Hymenochaetales	Schizoporaceae
ASV1	9_M2	Melpomene wolfii	Block2	9	N+P+	483.433	16.5388	0.644879	29.2302	749.649	25.6464	0	Fungi	Basidiomycota	Agaricomycetes	Hymenochaetales	Schizoporaceae
ASV10	1_C1	Cyathea peladensis	Block1	1	C	465.569	38.4305	2.90024	12.1146	160.528	13.2508	0	Fungi	Ascomycota	Leotiomycetes	Helotiales	Helotiales_fam_Incertae_sedis	Lauriomyces	bellulus
ASV10	1_C2	Cyathea peladensis	Block1	1	C	443.081	20.1683	1.06651	21.9692	415.45	18.9106	0.519481	Fungi	Ascomycota	Leotiomycetes	Helotiales	Helotiales_fam_Incertae_sedis	Lauriomyces	bellulus
ASV10	1_E1	Elaphoglossum latifolium	Block1	1	C	423.699	10.895	0.551356	38.8891	768.467	19.7605	0	Fungi	Ascomycota	Leotiomycetes	Helotiales	Helotiales_fam_Incertae_sedis	Lauriomyces	bellulus
ASV10	1_E2	Elaphoglossum latifolium	Block1	1	C	409.572	7.77187	0.497304	52.6993	823.584	15.628	0	Fungi	Ascomycota	Leotiomycetes	Helotiales	Helotiales_fam_Incertae_sedis	Lauriomyces	bellulus
ASV10	1_H1	Hymenophyllum polyanthos	Block1	1	C	482.851	9.029	0.533785	53.4778	904.581	16.9151	0	Fungi	Ascomycota	Leotiomycetes	Helotiales	Helotiales_fam_Incertae_sedis	Lauriomyces	bellulus
ASV10	1_H2	Hymenophyllum polyanthos	Block1	1	C	512.269	9.68294	0.383048	52.9043	1337.35	25.2787	0	Fungi	Ascomycota	Leotiomycetes	Helotiales	Helotiales_fam_Incertae_sedis	Lauriomyces	bellulus
ASV10	1_M1	Melpomene wolfii	Block1	1	C	474.05	16.4279	1.48104	28.8563	320.08	11.0922	0	Fungi	Ascomycota	Leotiomycetes	Helotiales	Helotiales_fam_Incertae_sedis	Lauriomyces	bellulus
ASV10	1_M2	Melpomene wolfii	Block1	1	C	485.434	10.4434	0.659461	46.4824	736.107	15.8363	0	Fungi	Ascomycota	Leotiomycetes	Helotiales	Helotiales_fam_Incertae_sedis	Lauriomyces	bellulus
ASV10	11_C1	Cyathea peladensis	Block3	11	P+	442.135	23.3484	4.12897	18.9364	107.081	5.65479	0	Fungi	Ascomycota	Leotiomycetes	Helotiales	Helotiales_fam_Incertae_sedis	Lauriomyces	bellulus
ASV10	11_C2	Cyathea peladensis	Block3	11	P+	434.199	24.2745	2.8903	17.8871	150.226	8.39859	0	Fungi	Ascomycota	Leotiomycetes	Helotiales	Helotiales_fam_Incertae_sedis	Lauriomyces	bellulus
ASV10	11_E1	Elaphoglossum latifolium	Block3	11	P+	422.512	11.3801	2.02636	37.1272	208.508	5.61606	0	Fungi	Ascomycota	Leotiomycetes	Helotiales	Helotiales_fam_Incertae_sedis	Lauriomyces	bellulus
ASV10	11_E2	Elaphoglossum latifolium	Block3	11	P+	431.17	7.74473	2.34745	55.6727	183.676	3.29922	1.3809	Fungi	Ascomycota	Leotiomycetes	Helotiales	Helotiales_fam_Incertae_sedis	Lauriomyces	bellulus
ASV10	11_H1	Hymenophyllum polyanthos	Block3	11	P+	485.675	10.6622	0.943457	45.5513	514.783	11.3012	0	Fungi	Ascomycota	Leotiomycetes	Helotiales	Helotiales_fam_Incertae_sedis	Lauriomyces	bellulus
ASV10	11_H2	Hymenophyllum polyanthos	Block3	11	P+	494.745	12.4683	0.874452	39.6803	565.777	14.2584	0	Fungi	Ascomycota	Leotiomycetes	Helotiales	Helotiales_fam_Incertae_sedis	Lauriomyces	bellulus
ASV10	11_M1	Melpomene wolfii	Block3	11	P+	477.535	10.0298	1.0367	47.6118	460.628	9.67467	0	Fungi	Ascomycota	Leotiomycetes	Helotiales	Helotiales_fam_Incertae_sedis	Lauriomyces	bellulus
ASV10	11_M2	Melpomene wolfii	Block3	11	P+	476.834	6.80876	0.798513	70.0325	597.153	8.5268	0	Fungi	Ascomycota	Leotiomycetes	Helotiales	Helotiales_fam_Incertae_sedis	Lauriomyces	bellulus
ASV10	12_C1	Cyathea peladensis	Block3	12	C	441.884	23.971	1.2046	18.4341	366.832	19.8996	0	Fungi	Ascomycota	Leotiomycetes	Helotiales	Helotiales_fam_Incertae_sedis	Lauriomyces	bellulus
ASV10	12_C2	Cyathea peladensis	Block3	12	C	446.169	23.0036	1.3174	19.3956	338.675	17.4614	6.0241	Fungi	Ascomycota	Leotiomycetes	Helotiales	Helotiales_fam_Incertae_sedis	Lauriomyces	bellulus
ASV10	12_E1	Elaphoglossum latifolium	Block3	12	C	427.962	11.4313	0.904233	37.4377	473.288	12.642	0	Fungi	Ascomycota	Leotiomycetes	Helotiales	Helotiales_fam_Incertae_sedis	Lauriomyces	bellulus
ASV10	12_E2	Elaphoglossum latifolium	Block3	12	C	416.748	11.1166	0.603383	37.4889	690.685	18.4237	0.679348	Fungi	Ascomycota	Leotiomycetes	Helotiales	Helotiales_fam_Incertae_sedis	Lauriomyces	bellulus
ASV10	12_H1	Hymenophyllum polyanthos	Block3	12	C	476.899	14.2861	1.27669	33.3821	373.543	11.1899	0	Fungi	Ascomycota	Leotiomycetes	Helotiales	Helotiales_fam_Incertae_sedis	Lauriomyces	bellulus
ASV10	12_H2	Hymenophyllum polyanthos	Block3	12	C	494.629	12.1712	0.616856	40.6394	801.855	19.7309	0	Fungi	Ascomycota	Leotiomycetes	Helotiales	Helotiales_fam_Incertae_sedis	Lauriomyces	bellulus
ASV10	12_M1	Melpomene wolfii	Block3	12	C	486.676	11.7301	0.516632	41.4896	942.016	22.7049	0	Fungi	Ascomycota	Leotiomycetes	Helotiales	Helotiales_fam_Incertae_sedis	Lauriomyces	bellulus
ASV10	12_M2	Melpomene wolfii	Block3	12	C	484.034	10.0309	0.79319	48.2544	610.237	12.6462	0	Fungi	Ascomycota	Leotiomycetes	Helotiales	Helotiales_fam_Incertae_sedis	Lauriomyces	bellulus
ASV10	13_C1	Cyathea peladensis	Block3	13	N+	457.244	21.7969	0.963365	20.9774	474.632	22.6258	0	Fungi	Ascomycota	Leotiomycetes	Helotiales	Helotiales_fam_Incertae_sedis	Lauriomyces	bellulus
ASV10	13_E1	Elaphoglossum latifolium	Block3	13	N+	418.298	12.1107	0.581733	34.5395	719.055	20.8183	0	Fungi	Ascomycota	Leotiomycetes	Helotiales	Helotiales_fam_Incertae_sedis	Lauriomyces	bellulus
ASV10	13_E2	Elaphoglossum latifolium	Block3	13	N+	438.094	10.1746	0.426199	43.0577	1027.91	23.8728	0	Fungi	Ascomycota	Leotiomycetes	Helotiales	Helotiales_fam_Incertae_sedis	Lauriomyces	bellulus
ASV10	13_H1	Hymenophyllum polyanthos	Block3	13	N+	462.858	15.606	0.774469	29.659	597.645	20.1506	0	Fungi	Ascomycota	Leotiomycetes	Helotiales	Helotiales_fam_Incertae_sedis	Lauriomyces	bellulus
ASV10	13_H2	Hymenophyllum polyanthos	Block3	13	N+	501.915	10.9391	0.45711	45.8828	1098.02	23.931	0	Fungi	Ascomycota	Leotiomycetes	Helotiales	Helotiales_fam_Incertae_sedis	Lauriomyces	bellulus
ASV10	13_M1	Melpomene wolfii	Block3	13	N+	471.128	12.0238	0.596161	39.1828	790.271	20.1688	0	Fungi	Ascomycota	Leotiomycetes	Helotiales	Helotiales_fam_Incertae_sedis	Lauriomyces	bellulus
ASV10	13_M2	Melpomene wolfii	Block3	13	N+	486.553	10.2887	0.670588	47.2898	725.562	15.3429	0	Fungi	Ascomycota	Leotiomycetes	Helotiales	Helotiales_fam_Incertae_sedis	Lauriomyces	bellulus
ASV10	14_C1	Cyathea peladensis	Block3	14	N+P+	445.851	29.0323	5.59243	15.3571	79.7241	5.19137	6.94952	Fungi	Ascomycota	Leotiomycetes	Helotiales	Helotiales_fam_Incertae_sedis	Lauriomyces	bellulus
ASV10	14_C2	Cyathea peladensis	Block3	14	N+P+	452.682	24.4252	2.7217	18.5334	166.323	8.97425	0.255161	Fungi	Ascomycota	Leotiomycetes	Helotiales	Helotiales_fam_Incertae_sedis	Lauriomyces	bellulus
ASV10	14_E1	Elaphoglossum latifolium	Block3	14	N+P+	430.512	9.95893	1.83239	43.2287	234.945	5.43494	0	Fungi	Ascomycota	Leotiomycetes	Helotiales	Helotiales_fam_Incertae_sedis	Lauriomyces	bellulus
ASV10	14_E2	Elaphoglossum latifolium	Block3	14	N+P+	415.451	9.41326	1.46288	44.1347	283.996	6.43476	4.92445	Fungi	Ascomycota	Leotiomycetes	Helotiales	Helotiales_fam_Incertae_sedis	Lauriomyces	bellulus
ASV10	14_H1	Hymenophyllum polyanthos	Block3	14	N+P+	499.347	12.3386	1.26653	40.4703	394.263	9.74203	0	Fungi	Ascomycota	Leotiomycetes	Helotiales	Helotiales_fam_Incertae_sedis	Lauriomyces	bellulus
ASV10	14_H2	Hymenophyllum polyanthos	Block3	14	N+P+	495.901	10.3059	1.03927	48.1182	477.165	9.91652	0	Fungi	Ascomycota	Leotiomycetes	Helotiales	Helotiales_fam_Incertae_sedis	Lauriomyces	bellulus
ASV10	14_M1	Melpomene wolfii	Block3	14	N+P+	487.659	14.202	1.71909	34.3373	283.672	8.26133	0	Fungi	Ascomycota	Leotiomycetes	Helotiales	Helotiales_fam_Incertae_sedis	Lauriomyces	bellulus
ASV10	14_M2	Melpomene wolfii	Block3	14	N+P+	482.101	15.099	1.35778	31.9295	355.066	11.1203	0	Fungi	Ascomycota	Leotiomycetes	Helotiales	Helotiales_fam_Incertae_sedis	Lauriomyces	bellulus
ASV10	16_C1	Cyathea peladensis	Block3	16	P+	441.285	16.1236	1.47682	27.3688	298.807	10.9178	29.798	Fungi	Ascomycota	Leotiomycetes	Helotiales	Helotiales_fam_Incertae_sedis	Lauriomyces	bellulus
ASV10	16_C2	Cyathea peladensis	Block3	16	P+	462.356	19.4953	1.11565	23.7162	414.428	17.4745	0	Fungi	Ascomycota	Leotiomycetes	Helotiales	Helotiales_fam_Incertae_sedis	Lauriomyces	bellulus
ASV10	16_E1	Elaphoglossum latifolium	Block3	16	P+	439.059	6.43872	2.60128	68.1904	168.786	2.47522	0	Fungi	Ascomycota	Leotiomycetes	Helotiales	Helotiales_fam_Incertae_sedis	Lauriomyces	bellulus
ASV10	16_E2	Elaphoglossum latifolium	Block3	16	P+	440.652	8.10206	1.45809	54.3877	302.211	5.55661	0	Fungi	Ascomycota	Leotiomycetes	Helotiales	Helotiales_fam_Incertae_sedis	Lauriomyces	bellulus
ASV10	16_H1	Hymenophyllum polyanthos	Block3	16	P+	501.524	5.67639	0.66705	88.3526	751.853	8.50969	0	Fungi	Ascomycota	Leotiomycetes	Helotiales	Helotiales_fam_Incertae_sedis	Lauriomyces	bellulus
ASV10	16_H2	Hymenophyllum polyanthos	Block3	16	P+	496.882	10.1364	1.14631	49.0197	433.463	8.84264	0	Fungi	Ascomycota	Leotiomycetes	Helotiales	Helotiales_fam_Incertae_sedis	Lauriomyces	bellulus
ASV10	16_M1	Melpomene wolfii	Block3	16	P+	463.896	15.7957		29.3684			0	Fungi	Ascomycota	Leotiomycetes	Helotiales	Helotiales_fam_Incertae_sedis	Lauriomyces	bellulus
ASV10	16_M2	Melpomene wolfii	Block3	16	P+	484.584	6.91549	0.469147	70.0723	1032.9	14.7406	0	Fungi	Ascomycota	Leotiomycetes	Helotiales	Helotiales_fam_Incertae_sedis	Lauriomyces	bellulus
ASV10	17_C1	Cyathea peladensis	Block3	17	C	444.281	19.7626	1.27236	22.4809	349.18	15.5323	0	Fungi	Ascomycota	Leotiomycetes	Helotiales	Helotiales_fam_Incertae_sedis	Lauriomyces	bellulus
ASV10	17_C2	Cyathea peladensis	Block3	17	C	444.988	19.3254	1.14021	23.0261	390.267	16.9489	13.1026	Fungi	Ascomycota	Leotiomycetes	Helotiales	Helotiales_fam_Incertae_sedis	Lauriomyces	bellulus
ASV10	17_E1	Elaphoglossum latifolium	Block3	17	C	416.014	5.98242	0.39653	69.5394	1049.14	15.0869	5.55556	Fungi	Ascomycota	Leotiomycetes	Helotiales	Helotiales_fam_Incertae_sedis	Lauriomyces	bellulus
ASV10	17_E2	Elaphoglossum latifolium	Block3	17	C	421.826	7.08118	0.457051	59.57	922.928	15.4932	0	Fungi	Ascomycota	Leotiomycetes	Helotiales	Helotiales_fam_Incertae_sedis	Lauriomyces	bellulus
ASV10	17_H1	Hymenophyllum polyanthos	Block3	17	C	502.478	8.20559	0.465994	61.2361	1078.29	17.6088	0	Fungi	Ascomycota	Leotiomycetes	Helotiales	Helotiales_fam_Incertae_sedis	Lauriomyces	bellulus
ASV10	17_H2	Hymenophyllum polyanthos	Block3	17	C	498.541	8.61445	0.433489	57.8727	1150.07	19.8723	1.82371	Fungi	Ascomycota	Leotiomycetes	Helotiales	Helotiales_fam_Incertae_sedis	Lauriomyces	bellulus
ASV10	17_M1	Melpomene wolfii	Block3	17	C	478.984	8.5474	0.647636	56.0385	739.588	13.1978	0	Fungi	Ascomycota	Leotiomycetes	Helotiales	Helotiales_fam_Incertae_sedis	Lauriomyces	bellulus
ASV10	17_M2	Melpomene wolfii	Block3	17	C	490.159	10.6191	0.453431	46.1583	1081	23.4194	0	Fungi	Ascomycota	Leotiomycetes	Helotiales	Helotiales_fam_Incertae_sedis	Lauriomyces	bellulus
ASV10	18_C1	Cyathea peladensis	Block3	18	N+P+	446.528	25.0189	3.40027	17.8476	131.321	7.35791	0.645729	Fungi	Ascomycota	Leotiomycetes	Helotiales	Helotiales_fam_Incertae_sedis	Lauriomyces	bellulus
ASV10	18_C2	Cyathea peladensis	Block3	18	N+P+	456.805	25.3284	2.05574	18.0353	222.209	12.3208	0	Fungi	Ascomycota	Leotiomycetes	Helotiales	Helotiales_fam_Incertae_sedis	Lauriomyces	bellulus
ASV10	18_E1	Elaphoglossum latifolium	Block3	18	N+P+	0.85194	0.08427	3.12249	10.1096	0.27284	0.0269881	0	Fungi	Ascomycota	Leotiomycetes	Helotiales	Helotiales_fam_Incertae_sedis	Lauriomyces	bellulus
ASV10	18_E2	Elaphoglossum latifolium	Block3	18	N+P+	789.799	24.9341	0.999181	31.6755	790.446	24.9545	0	Fungi	Ascomycota	Leotiomycetes	Helotiales	Helotiales_fam_Incertae_sedis	Lauriomyces	bellulus
ASV10	18_H1	Hymenophyllum polyanthos	Block3	18	N+P+	499.281	10.2336	0.81034	48.7883	616.137	12.6288	0	Fungi	Ascomycota	Leotiomycetes	Helotiales	Helotiales_fam_Incertae_sedis	Lauriomyces	bellulus
ASV10	18_H2	Hymenophyllum polyanthos	Block3	18	N+P+	486.466	11.4605	1.5967	42.4472	304.67	7.17762	0	Fungi	Ascomycota	Leotiomycetes	Helotiales	Helotiales_fam_Incertae_sedis	Lauriomyces	bellulus
ASV10	18_M1	Melpomene wolfii	Block3	18	N+P+							0	Fungi	Ascomycota	Leotiomycetes	Helotiales	Helotiales_fam_Incertae_sedis	Lauriomyces	bellulus
ASV10	19_C1	Cyathea peladensis	Block3	19	N+	459.107	24.2174	1.54241	18.9577	297.655	15.701	0	Fungi	Ascomycota	Leotiomycetes	Helotiales	Helotiales_fam_Incertae_sedis	Lauriomyces	bellulus
ASV10	19_C2	Cyathea peladensis	Block3	19	N+	456.188	19.7017	0.858431	23.1548	531.42	22.9508	0	Fungi	Ascomycota	Leotiomycetes	Helotiales	Helotiales_fam_Incertae_sedis	Lauriomyces	bellulus
ASV10	19_E1	Elaphoglossum latifolium	Block3	19	N+	408.554	9.9005	0.317895	41.266	1285.18	31.1439	0	Fungi	Ascomycota	Leotiomycetes	Helotiales	Helotiales_fam_Incertae_sedis	Lauriomyces	bellulus
ASV10	19_E2	Elaphoglossum latifolium	Block3	19	N+	441.721	8.63897	0.346331	51.1312	1275.43	24.9443	0	Fungi	Ascomycota	Leotiomycetes	Helotiales	Helotiales_fam_Incertae_sedis	Lauriomyces	bellulus
ASV10	19_H1	Hymenophyllum polyanthos	Block3	19	N+	474.921	12.1139	0.470044	39.2047	1010.37	25.7718	0.181206	Fungi	Ascomycota	Leotiomycetes	Helotiales	Helotiales_fam_Incertae_sedis	Lauriomyces	bellulus
ASV10	19_H2	Hymenophyllum polyanthos	Block3	19	N+	510.27	10.2004	0.394173	50.0247	1294.53	25.8779	0	Fungi	Ascomycota	Leotiomycetes	Helotiales	Helotiales_fam_Incertae_sedis	Lauriomyces	bellulus
ASV10	19_M1	Melpomene wolfii	Block3	19	N+	496.557	7.61246		65.2295			0	Fungi	Ascomycota	Leotiomycetes	Helotiales	Helotiales_fam_Incertae_sedis	Lauriomyces	bellulus
ASV10	19_M2	Melpomene wolfii	Block3	19	N+	478.379	10.8996	0.633599	43.8897	755.019	17.2026	0	Fungi	Ascomycota	Leotiomycetes	Helotiales	Helotiales_fam_Incertae_sedis	Lauriomyces	bellulus
ASV10	2_C1	Cyathea peladensis	Block1	2	P+	459.995	24.3304	2.33539	18.9062	196.967	10.4182	0	Fungi	Ascomycota	Leotiomycetes	Helotiales	Helotiales_fam_Incertae_sedis	Lauriomyces	bellulus
ASV10	2_C2	Cyathea peladensis	Block1	2	P+	456.634	16.0337	2.82362	28.4797	161.719	5.67841	0	Fungi	Ascomycota	Leotiomycetes	Helotiales	Helotiales_fam_Incertae_sedis	Lauriomyces	bellulus
ASV10	2_E1	Elaphoglossum latifolium	Block1	2	P+	440.921	12.7404	2.22649	34.6082	198.034	5.72217	0	Fungi	Ascomycota	Leotiomycetes	Helotiales	Helotiales_fam_Incertae_sedis	Lauriomyces	bellulus
ASV10	2_E2	Elaphoglossum latifolium	Block1	2	P+	452.901	10.5679	1.5195	42.8563	298.059	6.95485	0	Fungi	Ascomycota	Leotiomycetes	Helotiales	Helotiales_fam_Incertae_sedis	Lauriomyces	bellulus
ASV10	2_H1	Hymenophyllum polyanthos	Block1	2	P+	516.498	9.04534	1.17919	57.1011	438.01	7.67079	0	Fungi	Ascomycota	Leotiomycetes	Helotiales	Helotiales_fam_Incertae_sedis	Lauriomyces	bellulus
ASV10	2_H2	Hymenophyllum polyanthos	Block1	2	P+	505.926	11.4138	1.34377	44.326	376.498	8.49384	0	Fungi	Ascomycota	Leotiomycetes	Helotiales	Helotiales_fam_Incertae_sedis	Lauriomyces	bellulus
ASV10	2_M1	Melpomene wolfii	Block1	2	P+	502.154	9.94839	0.904418	50.4759	555.224	10.9998	0	Fungi	Ascomycota	Leotiomycetes	Helotiales	Helotiales_fam_Incertae_sedis	Lauriomyces	bellulus
ASV10	2_M2	Melpomene wolfii	Block1	2	P+	492.197	10.9331	1.02402	45.019	480.65	10.6766	0	Fungi	Ascomycota	Leotiomycetes	Helotiales	Helotiales_fam_Incertae_sedis	Lauriomyces	bellulus
ASV10	3_C1	Cyathea peladensis	Block1	3	N+	455.834	24.3925	1.17639	18.6874	387.485	20.735	0.613497	Fungi	Ascomycota	Leotiomycetes	Helotiales	Helotiales_fam_Incertae_sedis	Lauriomyces	bellulus
ASV10	3_C2	Cyathea peladensis	Block1	3	N+	456.608	21.6717	1.10927	21.0693	411.63	19.537	0	Fungi	Ascomycota	Leotiomycetes	Helotiales	Helotiales_fam_Incertae_sedis	Lauriomyces	bellulus
ASV10	3_E1	Elaphoglossum latifolium	Block1	3	N+	434.812	11.6711	0.542351	37.2555	801.718	21.5194	0	Fungi	Ascomycota	Leotiomycetes	Helotiales	Helotiales_fam_Incertae_sedis	Lauriomyces	bellulus
ASV10	3_E2	Elaphoglossum latifolium	Block1	3	N+	441.474	13.0887	0.538166	33.7295	820.331	24.3209	7.52864	Fungi	Ascomycota	Leotiomycetes	Helotiales	Helotiales_fam_Incertae_sedis	Lauriomyces	bellulus
ASV10	3_H1	Hymenophyllum polyanthos	Block1	3	N+	474.459	13.0026	0.661735	36.4895	716.993	19.6493	0	Fungi	Ascomycota	Leotiomycetes	Helotiales	Helotiales_fam_Incertae_sedis	Lauriomyces	bellulus
ASV10	3_H2	Hymenophyllum polyanthos	Block1	3	N+	498.326	10.6634	0.433189	46.7323	1150.37	24.616	0	Fungi	Ascomycota	Leotiomycetes	Helotiales	Helotiales_fam_Incertae_sedis	Lauriomyces	bellulus
ASV10	3_M1	Melpomene wolfii	Block1	3	N+	482.921	9.50545	0.333852	50.8046	1446.51	28.4721	0	Fungi	Ascomycota	Leotiomycetes	Helotiales	Helotiales_fam_Incertae_sedis	Lauriomyces	bellulus
ASV10	3_M2	Melpomene wolfii	Block1	3	N+	480.548	10.7241	0.904735	44.81	531.147	11.8533	0	Fungi	Ascomycota	Leotiomycetes	Helotiales	Helotiales_fam_Incertae_sedis	Lauriomyces	bellulus
ASV10	4_C1	Cyathea peladensis	Block1	4	N+P+	451.408	24.039	2.39613	18.7782	188.39	10.0324	0	Fungi	Ascomycota	Leotiomycetes	Helotiales	Helotiales_fam_Incertae_sedis	Lauriomyces	bellulus
ASV10	4_C2	Cyathea peladensis	Block1	4	N+P+	450.592	26.0284	1.86818	17.3115	241.193	13.9325	0	Fungi	Ascomycota	Leotiomycetes	Helotiales	Helotiales_fam_Incertae_sedis	Lauriomyces	bellulus
ASV10	4_E1	Elaphoglossum latifolium	Block1	4	N+P+	451.898	11.7142	1.00185	38.577	451.063	11.6925	0	Fungi	Ascomycota	Leotiomycetes	Helotiales	Helotiales_fam_Incertae_sedis	Lauriomyces	bellulus
ASV10	4_E2	Elaphoglossum latifolium	Block1	4	N+P+	435.509	8.2553	3.10981	52.7551	140.044	2.6546	3.79147	Fungi	Ascomycota	Leotiomycetes	Helotiales	Helotiales_fam_Incertae_sedis	Lauriomyces	bellulus
ASV10	4_H1	Hymenophyllum polyanthos	Block1	4	N+P+	484.492	12.4317	1.10957	38.9723	436.648	11.2041	0	Fungi	Ascomycota	Leotiomycetes	Helotiales	Helotiales_fam_Incertae_sedis	Lauriomyces	bellulus
ASV10	4_H2	Hymenophyllum polyanthos	Block1	4	N+P+	490.111	13.4784	1.21468	36.3627	403.491	11.0963	0	Fungi	Ascomycota	Leotiomycetes	Helotiales	Helotiales_fam_Incertae_sedis	Lauriomyces	bellulus
ASV10	4_M1	Melpomene wolfii	Block1	4	N+P+	479.786	12.9644	1.07495	37.0079	446.334	12.0605	0	Fungi	Ascomycota	Leotiomycetes	Helotiales	Helotiales_fam_Incertae_sedis	Lauriomyces	bellulus
ASV10	4_M2	Melpomene wolfii	Block1	4	N+P+	486.154	18.8484	1.64031	25.7929	296.379	11.4907	0	Fungi	Ascomycota	Leotiomycetes	Helotiales	Helotiales_fam_Incertae_sedis	Lauriomyces	bellulus
ASV10	6_C1	Cyathea peladensis	Block2	6	N+	452.504	22.6441	0.966782	19.9834	468.052	23.4221	7.11111	Fungi	Ascomycota	Leotiomycetes	Helotiales	Helotiales_fam_Incertae_sedis	Lauriomyces	bellulus
ASV10	6_E1	Elaphoglossum latifolium	Block2	6	N+	453.825	10.0891	0.620107	44.9818	731.85	16.2699	0	Fungi	Ascomycota	Leotiomycetes	Helotiales	Helotiales_fam_Incertae_sedis	Lauriomyces	bellulus
ASV10	6_E2	Elaphoglossum latifolium	Block2	6	N+	434.211	10.5368	0.557418	41.2089	778.969	18.903	1.29526	Fungi	Ascomycota	Leotiomycetes	Helotiales	Helotiales_fam_Incertae_sedis	Lauriomyces	bellulus
ASV10	6_H1	Hymenophyllum polyanthos	Block2	6	N+	507.095	10.5944	0.624935	47.8646	811.437	16.9528	0	Fungi	Ascomycota	Leotiomycetes	Helotiales	Helotiales_fam_Incertae_sedis	Lauriomyces	bellulus
ASV10	6_H2	Hymenophyllum polyanthos	Block2	6	N+	504.163	10.2557	0.69152	49.1594	729.064	14.8306	0	Fungi	Ascomycota	Leotiomycetes	Helotiales	Helotiales_fam_Incertae_sedis	Lauriomyces	bellulus
ASV10	6_M1	Melpomene wolfii	Block2	6	N+	485.039	11.7112	0.900471	41.4167	538.651	13.0056	0	Fungi	Ascomycota	Leotiomycetes	Helotiales	Helotiales_fam_Incertae_sedis	Lauriomyces	bellulus
ASV10	6_M2	Melpomene wolfii	Block2	6	N+	481.113	9.02318	0.840122	53.3197	572.671	10.7403	0	Fungi	Ascomycota	Leotiomycetes	Helotiales	Helotiales_fam_Incertae_sedis	Lauriomyces	bellulus
ASV10	7_C1	Cyathea peladensis	Block2	7	C	445.175	17.0207	0.888765	26.1549	500.891	19.151	5.49318	Fungi	Ascomycota	Leotiomycetes	Helotiales	Helotiales_fam_Incertae_sedis	Lauriomyces	bellulus
ASV10	7_C2	Cyathea peladensis	Block2	7	C	446.65	19.2695	1.02248	23.1791	436.83	18.8459	5.89247	Fungi	Ascomycota	Leotiomycetes	Helotiales	Helotiales_fam_Incertae_sedis	Lauriomyces	bellulus
ASV10	7_E1	Elaphoglossum latifolium	Block2	7	C	434.011	10.313	0.491052	42.0837	883.839	21.0019	0	Fungi	Ascomycota	Leotiomycetes	Helotiales	Helotiales_fam_Incertae_sedis	Lauriomyces	bellulus
ASV10	7_E2	Elaphoglossum latifolium	Block2	7	C	423.59	6.43936	0.37766	65.7814	1121.62	17.0507	0	Fungi	Ascomycota	Leotiomycetes	Helotiales	Helotiales_fam_Incertae_sedis	Lauriomyces	bellulus
ASV10	7_H1	Hymenophyllum polyanthos	Block2	7	C	500.684	8.61436	0.488993	58.1221	1023.91	17.6165	0	Fungi	Ascomycota	Leotiomycetes	Helotiales	Helotiales_fam_Incertae_sedis	Lauriomyces	bellulus
ASV10	7_H2	Hymenophyllum polyanthos	Block2	7	C	502.891	8.35067	0.49314	60.2217	1019.77	16.9337	0	Fungi	Ascomycota	Leotiomycetes	Helotiales	Helotiales_fam_Incertae_sedis	Lauriomyces	bellulus
ASV10	7_M1	Melpomene wolfii	Block2	7	C	481.519	8.55324	0.493656	56.2966	975.413	17.3263	0	Fungi	Ascomycota	Leotiomycetes	Helotiales	Helotiales_fam_Incertae_sedis	Lauriomyces	bellulus
ASV10	7_M2	Melpomene wolfii	Block2	7	C	478.274	8.32414	0.522585	57.4562	915.208	15.9288	0	Fungi	Ascomycota	Leotiomycetes	Helotiales	Helotiales_fam_Incertae_sedis	Lauriomyces	bellulus
ASV10	8_C1	Cyathea peladensis	Block2	8	P+	455.27	20.735	4.73275	21.9566	96.1956	4.38118	0	Fungi	Ascomycota	Leotiomycetes	Helotiales	Helotiales_fam_Incertae_sedis	Lauriomyces	bellulus
ASV10	8_C2	Cyathea peladensis	Block2	8	P+	452.111	20.0246	2.44434	22.5778	184.962	8.19223	0	Fungi	Ascomycota	Leotiomycetes	Helotiales	Helotiales_fam_Incertae_sedis	Lauriomyces	bellulus
ASV10	8_E1	Elaphoglossum latifolium	Block2	8	P+	417.165	9.24644	3.61003	45.1163	115.557	2.56132	0	Fungi	Ascomycota	Leotiomycetes	Helotiales	Helotiales_fam_Incertae_sedis	Lauriomyces	bellulus
ASV10	8_E2	Elaphoglossum latifolium	Block2	8	P+	429.014	9.38538	2.38199	45.7108	180.107	3.94014	0	Fungi	Ascomycota	Leotiomycetes	Helotiales	Helotiales_fam_Incertae_sedis	Lauriomyces	bellulus
ASV10	8_H1	Hymenophyllum polyanthos	Block2	8	P+	495.887	9.66065	1.18401	51.3306	418.821	8.15929	0	Fungi	Ascomycota	Leotiomycetes	Helotiales	Helotiales_fam_Incertae_sedis	Lauriomyces	bellulus
ASV10	8_H2	Hymenophyllum polyanthos	Block2	8	P+	497.915	10.487	1.18449	47.4791	420.362	8.85362	0	Fungi	Ascomycota	Leotiomycetes	Helotiales	Helotiales_fam_Incertae_sedis	Lauriomyces	bellulus
ASV10	8_M1	Melpomene wolfii	Block2	8	P+	471.578	10.83	0.934595	43.5435	504.58	11.588	1.90036	Fungi	Ascomycota	Leotiomycetes	Helotiales	Helotiales_fam_Incertae_sedis	Lauriomyces	bellulus
ASV10	8_M2	Melpomene wolfii	Block2	8	P+	466.887	10.772		43.3426			0	Fungi	Ascomycota	Leotiomycetes	Helotiales	Helotiales_fam_Incertae_sedis	Lauriomyces	bellulus
ASV10	9_C1	Cyathea peladensis	Block2	9	N+P+	452.576	24.8284	1.99575	18.2282	226.77	12.4406	0	Fungi	Ascomycota	Leotiomycetes	Helotiales	Helotiales_fam_Incertae_sedis	Lauriomyces	bellulus
ASV10	9_C2	Cyathea peladensis	Block2	9	N+P+	453.481	24.1568	2.34442	18.7724	193.43	10.304	0.338266	Fungi	Ascomycota	Leotiomycetes	Helotiales	Helotiales_fam_Incertae_sedis	Lauriomyces	bellulus
ASV10	9_E1	Elaphoglossum latifolium	Block2	9	N+P+	430.09	10.8381	1.25107	39.6831	343.777	8.66306	0	Fungi	Ascomycota	Leotiomycetes	Helotiales	Helotiales_fam_Incertae_sedis	Lauriomyces	bellulus
ASV10	9_E2	Elaphoglossum latifolium	Block2	9	N+P+	423.398	11.2061	1.17303	37.7829	360.944	9.5531	0	Fungi	Ascomycota	Leotiomycetes	Helotiales	Helotiales_fam_Incertae_sedis	Lauriomyces	bellulus
ASV10	9_H1	Hymenophyllum polyanthos	Block2	9	N+P+	496.229	9.96729	0.853944	49.7858	581.102	11.6721	0	Fungi	Ascomycota	Leotiomycetes	Helotiales	Helotiales_fam_Incertae_sedis	Lauriomyces	bellulus
ASV10	9_H2	Hymenophyllum polyanthos	Block2	9	N+P+	487.246	11.3627	0.933553	42.8813	521.926	12.1714	0	Fungi	Ascomycota	Leotiomycetes	Helotiales	Helotiales_fam_Incertae_sedis	Lauriomyces	bellulus
ASV10	9_M1	Melpomene wolfii	Block2	9	N+P+	476.394	15.4375	0.855365	30.8596	556.948	18.0478	0	Fungi	Ascomycota	Leotiomycetes	Helotiales	Helotiales_fam_Incertae_sedis	Lauriomyces	bellulus
ASV10	9_M2	Melpomene wolfii	Block2	9	N+P+	483.433	16.5388	0.644879	29.2302	749.649	25.6464	0	Fungi	Ascomycota	Leotiomycetes	Helotiales	Helotiales_fam_Incertae_sedis	Lauriomyces	bellulus
ASV100	1_C1	Cyathea peladensis	Block1	1	C	465.569	38.4305	2.90024	12.1146	160.528	13.2508	0	Fungi	Ascomycota	Archaeorhizomycetes	Archaeorhizomycetales	Archaeorhizomycetaceae	Archaeorhizomyces
ASV100	1_C2	Cyathea peladensis	Block1	1	C	443.081	20.1683	1.06651	21.9692	415.45	18.9106	0.519481	Fungi	Ascomycota	Archaeorhizomycetes	Archaeorhizomycetales	Archaeorhizomycetaceae	Archaeorhizomyces
ASV100	1_E1	Elaphoglossum latifolium	Block1	1	C	423.699	10.895	0.551356	38.8891	768.467	19.7605	0	Fungi	Ascomycota	Archaeorhizomycetes	Archaeorhizomycetales	Archaeorhizomycetaceae	Archaeorhizomyces
ASV100	1_E2	Elaphoglossum latifolium	Block1	1	C	409.572	7.77187	0.497304	52.6993	823.584	15.628	0	Fungi	Ascomycota	Archaeorhizomycetes	Archaeorhizomycetales	Archaeorhizomycetaceae	Archaeorhizomyces
ASV100	1_H1	Hymenophyllum polyanthos	Block1	1	C	482.851	9.029	0.533785	53.4778	904.581	16.9151	0	Fungi	Ascomycota	Archaeorhizomycetes	Archaeorhizomycetales	Archaeorhizomycetaceae	Archaeorhizomyces
ASV100	1_H2	Hymenophyllum polyanthos	Block1	1	C	512.269	9.68294	0.383048	52.9043	1337.35	25.2787	0	Fungi	Ascomycota	Archaeorhizomycetes	Archaeorhizomycetales	Archaeorhizomycetaceae	Archaeorhizomyces
ASV100	1_M1	Melpomene wolfii	Block1	1	C	474.05	16.4279	1.48104	28.8563	320.08	11.0922	0	Fungi	Ascomycota	Archaeorhizomycetes	Archaeorhizomycetales	Archaeorhizomycetaceae	Archaeorhizomyces
ASV100	1_M2	Melpomene wolfii	Block1	1	C	485.434	10.4434	0.659461	46.4824	736.107	15.8363	0	Fungi	Ascomycota	Archaeorhizomycetes	Archaeorhizomycetales	Archaeorhizomycetaceae	Archaeorhizomyces
ASV100	11_C1	Cyathea peladensis	Block3	11	P+	442.135	23.3484	4.12897	18.9364	107.081	5.65479	0	Fungi	Ascomycota	Archaeorhizomycetes	Archaeorhizomycetales	Archaeorhizomycetaceae	Archaeorhizomyces
ASV100	11_C2	Cyathea peladensis	Block3	11	P+	434.199	24.2745	2.8903	17.8871	150.226	8.39859	0	Fungi	Ascomycota	Archaeorhizomycetes	Archaeorhizomycetales	Archaeorhizomycetaceae	Archaeorhizomyces
ASV100	11_E1	Elaphoglossum latifolium	Block3	11	P+	422.512	11.3801	2.02636	37.1272	208.508	5.61606	0	Fungi	Ascomycota	Archaeorhizomycetes	Archaeorhizomycetales	Archaeorhizomycetaceae	Archaeorhizomyces
ASV100	11_E2	Elaphoglossum latifolium	Block3	11	P+	431.17	7.74473	2.34745	55.6727	183.676	3.29922	1.3809	Fungi	Ascomycota	Archaeorhizomycetes	Archaeorhizomycetales	Archaeorhizomycetaceae	Archaeorhizomyces
ASV100	11_H1	Hymenophyllum polyanthos	Block3	11	P+	485.675	10.6622	0.943457	45.5513	514.783	11.3012	0	Fungi	Ascomycota	Archaeorhizomycetes	Archaeorhizomycetales	Archaeorhizomycetaceae	Archaeorhizomyces
ASV100	11_H2	Hymenophyllum polyanthos	Block3	11	P+	494.745	12.4683	0.874452	39.6803	565.777	14.2584	0	Fungi	Ascomycota	Archaeorhizomycetes	Archaeorhizomycetales	Archaeorhizomycetaceae	Archaeorhizomyces
ASV100	11_M1	Melpomene wolfii	Block3	11	P+	477.535	10.0298	1.0367	47.6118	460.628	9.67467	0	Fungi	Ascomycota	Archaeorhizomycetes	Archaeorhizomycetales	Archaeorhizomycetaceae	Archaeorhizomyces
ASV100	11_M2	Melpomene wolfii	Block3	11	P+	476.834	6.80876	0.798513	70.0325	597.153	8.5268	0	Fungi	Ascomycota	Archaeorhizomycetes	Archaeorhizomycetales	Archaeorhizomycetaceae	Archaeorhizomyces
ASV100	12_C1	Cyathea peladensis	Block3	12	C	441.884	23.971	1.2046	18.4341	366.832	19.8996	0	Fungi	Ascomycota	Archaeorhizomycetes	Archaeorhizomycetales	Archaeorhizomycetaceae	Archaeorhizomyces
ASV100	12_C2	Cyathea peladensis	Block3	12	C	446.169	23.0036	1.3174	19.3956	338.675	17.4614	6.0241	Fungi	Ascomycota	Archaeorhizomycetes	Archaeorhizomycetales	Archaeorhizomycetaceae	Archaeorhizomyces
ASV100	12_E1	Elaphoglossum latifolium	Block3	12	C	427.962	11.4313	0.904233	37.4377	473.288	12.642	0	Fungi	Ascomycota	Archaeorhizomycetes	Archaeorhizomycetales	Archaeorhizomycetaceae	Archaeorhizomyces
ASV100	12_E2	Elaphoglossum latifolium	Block3	12	C	416.748	11.1166	0.603383	37.4889	690.685	18.4237	0.679348	Fungi	Ascomycota	Archaeorhizomycetes	Archaeorhizomycetales	Archaeorhizomycetaceae	Archaeorhizomyces
ASV100	12_H1	Hymenophyllum polyanthos	Block3	12	C	476.899	14.2861	1.27669	33.3821	373.543	11.1899	0	Fungi	Ascomycota	Archaeorhizomycetes	Archaeorhizomycetales	Archaeorhizomycetaceae	Archaeorhizomyces
ASV100	12_H2	Hymenophyllum polyanthos	Block3	12	C	494.629	12.1712	0.616856	40.6394	801.855	19.7309	0	Fungi	Ascomycota	Archaeorhizomycetes	Archaeorhizomycetales	Archaeorhizomycetaceae	Archaeorhizomyces
ASV100	12_M1	Melpomene wolfii	Block3	12	C	486.676	11.7301	0.516632	41.4896	942.016	22.7049	0	Fungi	Ascomycota	Archaeorhizomycetes	Archaeorhizomycetales	Archaeorhizomycetaceae	Archaeorhizomyces
ASV100	12_M2	Melpomene wolfii	Block3	12	C	484.034	10.0309	0.79319	48.2544	610.237	12.6462	0	Fungi	Ascomycota	Archaeorhizomycetes	Archaeorhizomycetales	Archaeorhizomycetaceae	Archaeorhizomyces
ASV100	13_C1	Cyathea peladensis	Block3	13	N+	457.244	21.7969	0.963365	20.9774	474.632	22.6258	0	Fungi	Ascomycota	Archaeorhizomycetes	Archaeorhizomycetales	Archaeorhizomycetaceae	Archaeorhizomyces
ASV100	13_E1	Elaphoglossum latifolium	Block3	13	N+	418.298	12.1107	0.581733	34.5395	719.055	20.8183	0	Fungi	Ascomycota	Archaeorhizomycetes	Archaeorhizomycetales	Archaeorhizomycetaceae	Archaeorhizomyces
ASV100	13_E2	Elaphoglossum latifolium	Block3	13	N+	438.094	10.1746	0.426199	43.0577	1027.91	23.8728	0	Fungi	Ascomycota	Archaeorhizomycetes	Archaeorhizomycetales	Archaeorhizomycetaceae	Archaeorhizomyces
ASV100	13_H1	Hymenophyllum polyanthos	Block3	13	N+	462.858	15.606	0.774469	29.659	597.645	20.1506	0	Fungi	Ascomycota	Archaeorhizomycetes	Archaeorhizomycetales	Archaeorhizomycetaceae	Archaeorhizomyces
ASV100	13_H2	Hymenophyllum polyanthos	Block3	13	N+	501.915	10.9391	0.45711	45.8828	1098.02	23.931	0	Fungi	Ascomycota	Archaeorhizomycetes	Archaeorhizomycetales	Archaeorhizomycetaceae	Archaeorhizomyces
ASV100	13_M1	Melpomene wolfii	Block3	13	N+	471.128	12.0238	0.596161	39.1828	790.271	20.1688	0	Fungi	Ascomycota	Archaeorhizomycetes	Archaeorhizomycetales	Archaeorhizomycetaceae	Archaeorhizomyces
ASV100	13_M2	Melpomene wolfii	Block3	13	N+	486.553	10.2887	0.670588	47.2898	725.562	15.3429	0	Fungi	Ascomycota	Archaeorhizomycetes	Archaeorhizomycetales	Archaeorhizomycetaceae	Archaeorhizomyces
ASV100	14_C1	Cyathea peladensis	Block3	14	N+P+	445.851	29.0323	5.59243	15.3571	79.7241	5.19137	6.94952	Fungi	Ascomycota	Archaeorhizomycetes	Archaeorhizomycetales	Archaeorhizomycetaceae	Archaeorhizomyces
ASV100	14_C2	Cyathea peladensis	Block3	14	N+P+	452.682	24.4252	2.7217	18.5334	166.323	8.97425	0.255161	Fungi	Ascomycota	Archaeorhizomycetes	Archaeorhizomycetales	Archaeorhizomycetaceae	Archaeorhizomyces
ASV100	14_E1	Elaphoglossum latifolium	Block3	14	N+P+	430.512	9.95893	1.83239	43.2287	234.945	5.43494	0	Fungi	Ascomycota	Archaeorhizomycetes	Archaeorhizomycetales	Archaeorhizomycetaceae	Archaeorhizomyces
ASV100	14_E2	Elaphoglossum latifolium	Block3	14	N+P+	415.451	9.41326	1.46288	44.1347	283.996	6.43476	4.92445	Fungi	Ascomycota	Archaeorhizomycetes	Archaeorhizomycetales	Archaeorhizomycetaceae	Archaeorhizomyces
ASV100	14_H1	Hymenophyllum polyanthos	Block3	14	N+P+	499.347	12.3386	1.26653	40.4703	394.263	9.74203	0	Fungi	Ascomycota	Archaeorhizomycetes	Archaeorhizomycetales	Archaeorhizomycetaceae	Archaeorhizomyces
ASV100	14_H2	Hymenophyllum polyanthos	Block3	14	N+P+	495.901	10.3059	1.03927	48.1182	477.165	9.91652	0	Fungi	Ascomycota	Archaeorhizomycetes	Archaeorhizomycetales	Archaeorhizomycetaceae	Archaeorhizomyces
ASV100	14_M1	Melpomene wolfii	Block3	14	N+P+	487.659	14.202	1.71909	34.3373	283.672	8.26133	0	Fungi	Ascomycota	Archaeorhizomycetes	Archaeorhizomycetales	Archaeorhizomycetaceae	Archaeorhizomyces
ASV100	14_M2	Melpomene wolfii	Block3	14	N+P+	482.101	15.099	1.35778	31.9295	355.066	11.1203	0	Fungi	Ascomycota	Archaeorhizomycetes	Archaeorhizomycetales	Archaeorhizomycetaceae	Archaeorhizomyces
ASV100	16_C1	Cyathea peladensis	Block3	16	P+	441.285	16.1236	1.47682	27.3688	298.807	10.9178	29.798	Fungi	Ascomycota	Archaeorhizomycetes	Archaeorhizomycetales	Archaeorhizomycetaceae	Archaeorhizomyces
ASV100	16_C2	Cyathea peladensis	Block3	16	P+	462.356	19.4953	1.11565	23.7162	414.428	17.4745	0	Fungi	Ascomycota	Archaeorhizomycetes	Archaeorhizomycetales	Archaeorhizomycetaceae	Archaeorhizomyces
ASV100	16_E1	Elaphoglossum latifolium	Block3	16	P+	439.059	6.43872	2.60128	68.1904	168.786	2.47522	0	Fungi	Ascomycota	Archaeorhizomycetes	Archaeorhizomycetales	Archaeorhizomycetaceae	Archaeorhizomyces
ASV100	16_E2	Elaphoglossum latifolium	Block3	16	P+	440.652	8.10206	1.45809	54.3877	302.211	5.55661	0	Fungi	Ascomycota	Archaeorhizomycetes	Archaeorhizomycetales	Archaeorhizomycetaceae	Archaeorhizomyces
ASV100	16_H1	Hymenophyllum polyanthos	Block3	16	P+	501.524	5.67639	0.66705	88.3526	751.853	8.50969	0	Fungi	Ascomycota	Archaeorhizomycetes	Archaeorhizomycetales	Archaeorhizomycetaceae	Archaeorhizomyces
ASV100	16_H2	Hymenophyllum polyanthos	Block3	16	P+	496.882	10.1364	1.14631	49.0197	433.463	8.84264	0	Fungi	Ascomycota	Archaeorhizomycetes	Archaeorhizomycetales	Archaeorhizomycetaceae	Archaeorhizomyces
ASV100	16_M1	Melpomene wolfii	Block3	16	P+	463.896	15.7957		29.3684			0	Fungi	Ascomycota	Archaeorhizomycetes	Archaeorhizomycetales	Archaeorhizomycetaceae	Archaeorhizomyces
ASV100	16_M2	Melpomene wolfii	Block3	16	P+	484.584	6.91549	0.469147	70.0723	1032.9	14.7406	0	Fungi	Ascomycota	Archaeorhizomycetes	Archaeorhizomycetales	Archaeorhizomycetaceae	Archaeorhizomyces
ASV100	17_C1	Cyathea peladensis	Block3	17	C	444.281	19.7626	1.27236	22.4809	349.18	15.5323	0	Fungi	Ascomycota	Archaeorhizomycetes	Archaeorhizomycetales	Archaeorhizomycetaceae	Archaeorhizomyces
ASV100	17_C2	Cyathea peladensis	Block3	17	C	444.988	19.3254	1.14021	23.0261	390.267	16.9489	13.1026	Fungi	Ascomycota	Archaeorhizomycetes	Archaeorhizomycetales	Archaeorhizomycetaceae	Archaeorhizomyces
ASV100	17_E1	Elaphoglossum latifolium	Block3	17	C	416.014	5.98242	0.39653	69.5394	1049.14	15.0869	5.55556	Fungi	Ascomycota	Archaeorhizomycetes	Archaeorhizomycetales	Archaeorhizomycetaceae	Archaeorhizomyces
ASV100	17_E2	Elaphoglossum latifolium	Block3	17	C	421.826	7.08118	0.457051	59.57	922.928	15.4932	0	Fungi	Ascomycota	Archaeorhizomycetes	Archaeorhizomycetales	Archaeorhizomycetaceae	Archaeorhizomyces
ASV100	17_H1	Hymenophyllum polyanthos	Block3	17	C	502.478	8.20559	0.465994	61.2361	1078.29	17.6088	0	Fungi	Ascomycota	Archaeorhizomycetes	Archaeorhizomycetales	Archaeorhizomycetaceae	Archaeorhizomyces
ASV100	17_H2	Hymenophyllum polyanthos	Block3	17	C	498.541	8.61445	0.433489	57.8727	1150.07	19.8723	1.82371	Fungi	Ascomycota	Archaeorhizomycetes	Archaeorhizomycetales	Archaeorhizomycetaceae	Archaeorhizomyces
ASV100	17_M1	Melpomene wolfii	Block3	17	C	478.984	8.5474	0.647636	56.0385	739.588	13.1978	0	Fungi	Ascomycota	Archaeorhizomycetes	Archaeorhizomycetales	Archaeorhizomycetaceae	Archaeorhizomyces
ASV100	17_M2	Melpomene wolfii	Block3	17	C	490.159	10.6191	0.453431	46.1583	1081	23.4194	0	Fungi	Ascomycota	Archaeorhizomycetes	Archaeorhizomycetales	Archaeorhizomycetaceae	Archaeorhizomyces
ASV100	18_C1	Cyathea peladensis	Block3	18	N+P+	446.528	25.0189	3.40027	17.8476	131.321	7.35791	0.645729	Fungi	Ascomycota	Archaeorhizomycetes	Archaeorhizomycetales	Archaeorhizomycetaceae	Archaeorhizomyces
ASV100	18_C2	Cyathea peladensis	Block3	18	N+P+	456.805	25.3284	2.05574	18.0353	222.209	12.3208	0	Fungi	Ascomycota	Archaeorhizomycetes	Archaeorhizomycetales	Archaeorhizomycetaceae	Archaeorhizomyces
ASV100	18_E1	Elaphoglossum latifolium	Block3	18	N+P+	0.85194	0.08427	3.12249	10.1096	0.27284	0.0269881	0	Fungi	Ascomycota	Archaeorhizomycetes	Archaeorhizomycetales	Archaeorhizomycetaceae	Archaeorhizomyces
ASV100	18_E2	Elaphoglossum latifolium	Block3	18	N+P+	789.799	24.9341	0.999181	31.6755	790.446	24.9545	0	Fungi	Ascomycota	Archaeorhizomycetes	Archaeorhizomycetales	Archaeorhizomycetaceae	Archaeorhizomyces
ASV100	18_H1	Hymenophyllum polyanthos	Block3	18	N+P+	499.281	10.2336	0.81034	48.7883	616.137	12.6288	0	Fungi	Ascomycota	Archaeorhizomycetes	Archaeorhizomycetales	Archaeorhizomycetaceae	Archaeorhizomyces
ASV100	18_H2	Hymenophyllum polyanthos	Block3	18	N+P+	486.466	11.4605	1.5967	42.4472	304.67	7.17762	0	Fungi	Ascomycota	Archaeorhizomycetes	Archaeorhizomycetales	Archaeorhizomycetaceae	Archaeorhizomyces
ASV100	18_M1	Melpomene wolfii	Block3	18	N+P+							0	Fungi	Ascomycota	Archaeorhizomycetes	Archaeorhizomycetales	Archaeorhizomycetaceae	Archaeorhizomyces
ASV100	19_C1	Cyathea peladensis	Block3	19	N+	459.107	24.2174	1.54241	18.9577	297.655	15.701	0	Fungi	Ascomycota	Archaeorhizomycetes	Archaeorhizomycetales	Archaeorhizomycetaceae	Archaeorhizomyces
ASV100	19_C2	Cyathea peladensis	Block3	19	N+	456.188	19.7017	0.858431	23.1548	531.42	22.9508	0	Fungi	Ascomycota	Archaeorhizomycetes	Archaeorhizomycetales	Archaeorhizomycetaceae	Archaeorhizomyces
ASV100	19_E1	Elaphoglossum latifolium	Block3	19	N+	408.554	9.9005	0.317895	41.266	1285.18	31.1439	0	Fungi	Ascomycota	Archaeorhizomycetes	Archaeorhizomycetales	Archaeorhizomycetaceae	Archaeorhizomyces
ASV100	19_E2	Elaphoglossum latifolium	Block3	19	N+	441.721	8.63897	0.346331	51.1312	1275.43	24.9443	0	Fungi	Ascomycota	Archaeorhizomycetes	Archaeorhizomycetales	Archaeorhizomycetaceae	Archaeorhizomyces
ASV100	19_H1	Hymenophyllum polyanthos	Block3	19	N+	474.921	12.1139	0.470044	39.2047	1010.37	25.7718	0.181206	Fungi	Ascomycota	Archaeorhizomycetes	Archaeorhizomycetales	Archaeorhizomycetaceae	Archaeorhizomyces
ASV100	19_H2	Hymenophyllum polyanthos	Block3	19	N+	510.27	10.2004	0.394173	50.0247	1294.53	25.8779	0	Fungi	Ascomycota	Archaeorhizomycetes	Archaeorhizomycetales	Archaeorhizomycetaceae	Archaeorhizomyces
ASV100	19_M1	Melpomene wolfii	Block3	19	N+	496.557	7.61246		65.2295			0	Fungi	Ascomycota	Archaeorhizomycetes	Archaeorhizomycetales	Archaeorhizomycetaceae	Archaeorhizomyces
ASV100	19_M2	Melpomene wolfii	Block3	19	N+	478.379	10.8996	0.633599	43.8897	755.019	17.2026	0	Fungi	Ascomycota	Archaeorhizomycetes	Archaeorhizomycetales	Archaeorhizomycetaceae	Archaeorhizomyces
ASV100	2_C1	Cyathea peladensis	Block1	2	P+	459.995	24.3304	2.33539	18.9062	196.967	10.4182	0	Fungi	Ascomycota	Archaeorhizomycetes	Archaeorhizomycetales	Archaeorhizomycetaceae	Archaeorhizomyces
ASV100	2_C2	Cyathea peladensis	Block1	2	P+	456.634	16.0337	2.82362	28.4797	161.719	5.67841	0	Fungi	Ascomycota	Archaeorhizomycetes	Archaeorhizomycetales	Archaeorhizomycetaceae	Archaeorhizomyces
ASV100	2_E1	Elaphoglossum latifolium	Block1	2	P+	440.921	12.7404	2.22649	34.6082	198.034	5.72217	0	Fungi	Ascomycota	Archaeorhizomycetes	Archaeorhizomycetales	Archaeorhizomycetaceae	Archaeorhizomyces
ASV100	2_E2	Elaphoglossum latifolium	Block1	2	P+	452.901	10.5679	1.5195	42.8563	298.059	6.95485	0	Fungi	Ascomycota	Archaeorhizomycetes	Archaeorhizomycetales	Archaeorhizomycetaceae	Archaeorhizomyces
ASV100	2_H1	Hymenophyllum polyanthos	Block1	2	P+	516.498	9.04534	1.17919	57.1011	438.01	7.67079	0	Fungi	Ascomycota	Archaeorhizomycetes	Archaeorhizomycetales	Archaeorhizomycetaceae	Archaeorhizomyces
ASV100	2_H2	Hymenophyllum polyanthos	Block1	2	P+	505.926	11.4138	1.34377	44.326	376.498	8.49384	0	Fungi	Ascomycota	Archaeorhizomycetes	Archaeorhizomycetales	Archaeorhizomycetaceae	Archaeorhizomyces
ASV100	2_M1	Melpomene wolfii	Block1	2	P+	502.154	9.94839	0.904418	50.4759	555.224	10.9998	0	Fungi	Ascomycota	Archaeorhizomycetes	Archaeorhizomycetales	Archaeorhizomycetaceae	Archaeorhizomyces
ASV100	2_M2	Melpomene wolfii	Block1	2	P+	492.197	10.9331	1.02402	45.019	480.65	10.6766	0	Fungi	Ascomycota	Archaeorhizomycetes	Archaeorhizomycetales	Archaeorhizomycetaceae	Archaeorhizomyces
ASV100	3_C1	Cyathea peladensis	Block1	3	N+	455.834	24.3925	1.17639	18.6874	387.485	20.735	0.613497	Fungi	Ascomycota	Archaeorhizomycetes	Archaeorhizomycetales	Archaeorhizomycetaceae	Archaeorhizomyces
ASV100	3_C2	Cyathea peladensis	Block1	3	N+	456.608	21.6717	1.10927	21.0693	411.63	19.537	0	Fungi	Ascomycota	Archaeorhizomycetes	Archaeorhizomycetales	Archaeorhizomycetaceae	Archaeorhizomyces
ASV100	3_E1	Elaphoglossum latifolium	Block1	3	N+	434.812	11.6711	0.542351	37.2555	801.718	21.5194	0	Fungi	Ascomycota	Archaeorhizomycetes	Archaeorhizomycetales	Archaeorhizomycetaceae	Archaeorhizomyces
ASV100	3_E2	Elaphoglossum latifolium	Block1	3	N+	441.474	13.0887	0.538166	33.7295	820.331	24.3209	7.52864	Fungi	Ascomycota	Archaeorhizomycetes	Archaeorhizomycetales	Archaeorhizomycetaceae	Archaeorhizomyces
ASV100	3_H1	Hymenophyllum polyanthos	Block1	3	N+	474.459	13.0026	0.661735	36.4895	716.993	19.6493	0	Fungi	Ascomycota	Archaeorhizomycetes	Archaeorhizomycetales	Archaeorhizomycetaceae	Archaeorhizomyces
ASV100	3_H2	Hymenophyllum polyanthos	Block1	3	N+	498.326	10.6634	0.433189	46.7323	1150.37	24.616	0	Fungi	Ascomycota	Archaeorhizomycetes	Archaeorhizomycetales	Archaeorhizomycetaceae	Archaeorhizomyces
ASV100	3_M1	Melpomene wolfii	Block1	3	N+	482.921	9.50545	0.333852	50.8046	1446.51	28.4721	0	Fungi	Ascomycota	Archaeorhizomycetes	Archaeorhizomycetales	Archaeorhizomycetaceae	Archaeorhizomyces
ASV100	3_M2	Melpomene wolfii	Block1	3	N+	480.548	10.7241	0.904735	44.81	531.147	11.8533	0	Fungi	Ascomycota	Archaeorhizomycetes	Archaeorhizomycetales	Archaeorhizomycetaceae	Archaeorhizomyces
ASV100	4_C1	Cyathea peladensis	Block1	4	N+P+	451.408	24.039	2.39613	18.7782	188.39	10.0324	0	Fungi	Ascomycota	Archaeorhizomycetes	Archaeorhizomycetales	Archaeorhizomycetaceae	Archaeorhizomyces
ASV100	4_C2	Cyathea peladensis	Block1	4	N+P+	450.592	26.0284	1.86818	17.3115	241.193	13.9325	0	Fungi	Ascomycota	Archaeorhizomycetes	Archaeorhizomycetales	Archaeorhizomycetaceae	Archaeorhizomyces
ASV100	4_E1	Elaphoglossum latifolium	Block1	4	N+P+	451.898	11.7142	1.00185	38.577	451.063	11.6925	0	Fungi	Ascomycota	Archaeorhizomycetes	Archaeorhizomycetales	Archaeorhizomycetaceae	Archaeorhizomyces
ASV100	4_E2	Elaphoglossum latifolium	Block1	4	N+P+	435.509	8.2553	3.10981	52.7551	140.044	2.6546	3.79147	Fungi	Ascomycota	Archaeorhizomycetes	Archaeorhizomycetales	Archaeorhizomycetaceae	Archaeorhizomyces
ASV100	4_H1	Hymenophyllum polyanthos	Block1	4	N+P+	484.492	12.4317	1.10957	38.9723	436.648	11.2041	0	Fungi	Ascomycota	Archaeorhizomycetes	Archaeorhizomycetales	Archaeorhizomycetaceae	Archaeorhizomyces
ASV100	4_H2	Hymenophyllum polyanthos	Block1	4	N+P+	490.111	13.4784	1.21468	36.3627	403.491	11.0963	0	Fungi	Ascomycota	Archaeorhizomycetes	Archaeorhizomycetales	Archaeorhizomycetaceae	Archaeorhizomyces
ASV100	4_M1	Melpomene wolfii	Block1	4	N+P+	479.786	12.9644	1.07495	37.0079	446.334	12.0605	0	Fungi	Ascomycota	Archaeorhizomycetes	Archaeorhizomycetales	Archaeorhizomycetaceae	Archaeorhizomyces
ASV100	4_M2	Melpomene wolfii	Block1	4	N+P+	486.154	18.8484	1.64031	25.7929	296.379	11.4907	0	Fungi	Ascomycota	Archaeorhizomycetes	Archaeorhizomycetales	Archaeorhizomycetaceae	Archaeorhizomyces
ASV100	6_C1	Cyathea peladensis	Block2	6	N+	452.504	22.6441	0.966782	19.9834	468.052	23.4221	7.11111	Fungi	Ascomycota	Archaeorhizomycetes	Archaeorhizomycetales	Archaeorhizomycetaceae	Archaeorhizomyces
ASV100	6_E1	Elaphoglossum latifolium	Block2	6	N+	453.825	10.0891	0.620107	44.9818	731.85	16.2699	0	Fungi	Ascomycota	Archaeorhizomycetes	Archaeorhizomycetales	Archaeorhizomycetaceae	Archaeorhizomyces
ASV100	6_E2	Elaphoglossum latifolium	Block2	6	N+	434.211	10.5368	0.557418	41.2089	778.969	18.903	1.29526	Fungi	Ascomycota	Archaeorhizomycetes	Archaeorhizomycetales	Archaeorhizomycetaceae	Archaeorhizomyces
ASV100	6_H1	Hymenophyllum polyanthos	Block2	6	N+	507.095	10.5944	0.624935	47.8646	811.437	16.9528	0	Fungi	Ascomycota	Archaeorhizomycetes	Archaeorhizomycetales	Archaeorhizomycetaceae	Archaeorhizomyces
ASV100	6_H2	Hymenophyllum polyanthos	Block2	6	N+	504.163	10.2557	0.69152	49.1594	729.064	14.8306	0	Fungi	Ascomycota	Archaeorhizomycetes	Archaeorhizomycetales	Archaeorhizomycetaceae	Archaeorhizomyces
ASV100	6_M1	Melpomene wolfii	Block2	6	N+	485.039	11.7112	0.900471	41.4167	538.651	13.0056	0	Fungi	Ascomycota	Archaeorhizomycetes	Archaeorhizomycetales	Archaeorhizomycetaceae	Archaeorhizomyces
ASV100	6_M2	Melpomene wolfii	Block2	6	N+	481.113	9.02318	0.840122	53.3197	572.671	10.7403	0	Fungi	Ascomycota	Archaeorhizomycetes	Archaeorhizomycetales	Archaeorhizomycetaceae	Archaeorhizomyces
ASV100	7_C1	Cyathea peladensis	Block2	7	C	445.175	17.0207	0.888765	26.1549	500.891	19.151	5.49318	Fungi	Ascomycota	Archaeorhizomycetes	Archaeorhizomycetales	Archaeorhizomycetaceae	Archaeorhizomyces
ASV100	7_C2	Cyathea peladensis	Block2	7	C	446.65	19.2695	1.02248	23.1791	436.83	18.8459	5.89247	Fungi	Ascomycota	Archaeorhizomycetes	Archaeorhizomycetales	Archaeorhizomycetaceae	Archaeorhizomyces
ASV100	7_E1	Elaphoglossum latifolium	Block2	7	C	434.011	10.313	0.491052	42.0837	883.839	21.0019	0	Fungi	Ascomycota	Archaeorhizomycetes	Archaeorhizomycetales	Archaeorhizomycetaceae	Archaeorhizomyces
ASV100	7_E2	Elaphoglossum latifolium	Block2	7	C	423.59	6.43936	0.37766	65.7814	1121.62	17.0507	0	Fungi	Ascomycota	Archaeorhizomycetes	Archaeorhizomycetales	Archaeorhizomycetaceae	Archaeorhizomyces
ASV100	7_H1	Hymenophyllum polyanthos	Block2	7	C	500.684	8.61436	0.488993	58.1221	1023.91	17.6165	0	Fungi	Ascomycota	Archaeorhizomycetes	Archaeorhizomycetales	Archaeorhizomycetaceae	Archaeorhizomyces
ASV100	7_H2	Hymenophyllum polyanthos	Block2	7	C	502.891	8.35067	0.49314	60.2217	1019.77	16.9337	0	Fungi	Ascomycota	Archaeorhizomycetes	Archaeorhizomycetales	Archaeorhizomycetaceae	Archaeorhizomyces
ASV100	7_M1	Melpomene wolfii	Block2	7	C	481.519	8.55324	0.493656	56.2966	975.413	17.3263	0	Fungi	Ascomycota	Archaeorhizomycetes	Archaeorhizomycetales	Archaeorhizomycetaceae	Archaeorhizomyces
ASV100	7_M2	Melpomene wolfii	Block2	7	C	478.274	8.32414	0.522585	57.4562	915.208	15.9288	0	Fungi	Ascomycota	Archaeorhizomycetes	Archaeorhizomycetales	Archaeorhizomycetaceae	Archaeorhizomyces
ASV100	8_C1	Cyathea peladensis	Block2	8	P+	455.27	20.735	4.73275	21.9566	96.1956	4.38118	0	Fungi	Ascomycota	Archaeorhizomycetes	Archaeorhizomycetales	Archaeorhizomycetaceae	Archaeorhizomyces
ASV100	8_C2	Cyathea peladensis	Block2	8	P+	452.111	20.0246	2.44434	22.5778	184.962	8.19223	0	Fungi	Ascomycota	Archaeorhizomycetes	Archaeorhizomycetales	Archaeorhizomycetaceae	Archaeorhizomyces
ASV100	8_E1	Elaphoglossum latifolium	Block2	8	P+	417.165	9.24644	3.61003	45.1163	115.557	2.56132	0	Fungi	Ascomycota	Archaeorhizomycetes	Archaeorhizomycetales	Archaeorhizomycetaceae	Archaeorhizomyces
ASV100	8_E2	Elaphoglossum latifolium	Block2	8	P+	429.014	9.38538	2.38199	45.7108	180.107	3.94014	0	Fungi	Ascomycota	Archaeorhizomycetes	Archaeorhizomycetales	Archaeorhizomycetaceae	Archaeorhizomyces
ASV100	8_H1	Hymenophyllum polyanthos	Block2	8	P+	495.887	9.66065	1.18401	51.3306	418.821	8.15929	0	Fungi	Ascomycota	Archaeorhizomycetes	Archaeorhizomycetales	Archaeorhizomycetaceae	Archaeorhizomyces
ASV100	8_H2	Hymenophyllum polyanthos	Block2	8	P+	497.915	10.487	1.18449	47.4791	420.362	8.85362	0	Fungi	Ascomycota	Archaeorhizomycetes	Archaeorhizomycetales	Archaeorhizomycetaceae	Archaeorhizomyces
ASV100	8_M1	Melpomene wolfii	Block2	8	P+	471.578	10.83	0.934595	43.5435	504.58	11.588	1.90036	Fungi	Ascomycota	Archaeorhizomycetes	Archaeorhizomycetales	Archaeorhizomycetaceae	Archaeorhizomyces
ASV100	8_M2	Melpomene wolfii	Block2	8	P+	466.887	10.772		43.3426			0	Fungi	Ascomycota	Archaeorhizomycetes	Archaeorhizomycetales	Archaeorhizomycetaceae	Archaeorhizomyces
ASV100	9_C1	Cyathea peladensis	Block2	9	N+P+	452.576	24.8284	1.99575	18.2282	226.77	12.4406	0	Fungi	Ascomycota	Archaeorhizomycetes	Archaeorhizomycetales	Archaeorhizomycetaceae	Archaeorhizomyces
ASV100	9_C2	Cyathea peladensis	Block2	9	N+P+	453.481	24.1568	2.34442	18.7724	193.43	10.304	0.338266	Fungi	Ascomycota	Archaeorhizomycetes	Archaeorhizomycetales	Archaeorhizomycetaceae	Archaeorhizomyces
ASV100	9_E1	Elaphoglossum latifolium	Block2	9	N+P+	430.09	10.8381	1.25107	39.6831	343.777	8.66306	0	Fungi	Ascomycota	Archaeorhizomycetes	Archaeorhizomycetales	Archaeorhizomycetaceae	Archaeorhizomyces
ASV100	9_E2	Elaphoglossum latifolium	Block2	9	N+P+	423.398	11.2061	1.17303	37.7829	360.944	9.5531	0	Fungi	Ascomycota	Archaeorhizomycetes	Archaeorhizomycetales	Archaeorhizomycetaceae	Archaeorhizomyces
ASV100	9_H1	Hymenophyllum polyanthos	Block2	9	N+P+	496.229	9.96729	0.853944	49.7858	581.102	11.6721	0	Fungi	Ascomycota	Archaeorhizomycetes	Archaeorhizomycetales	Archaeorhizomycetaceae	Archaeorhizomyces
ASV100	9_H2	Hymenophyllum polyanthos	Block2	9	N+P+	487.246	11.3627	0.933553	42.8813	521.926	12.1714	0	Fungi	Ascomycota	Archaeorhizomycetes	Archaeorhizomycetales	Archaeorhizomycetaceae	Archaeorhizomyces
ASV100	9_M1	Melpomene wolfii	Block2	9	N+P+	476.394	15.4375	0.855365	30.8596	556.948	18.0478	0	Fungi	Ascomycota	Archaeorhizomycetes	Archaeorhizomycetales	Archaeorhizomycetaceae	Archaeorhizomyces
ASV100	9_M2	Melpomene wolfii	Block2	9	N+P+	483.433	16.5388	0.644879	29.2302	749.649	25.6464	0	Fungi	Ascomycota	Archaeorhizomycetes	Archaeorhizomycetales	Archaeorhizomycetaceae	Archaeorhizomyces
ASV1001	1_C1	Cyathea peladensis	Block1	1	C	465.569	38.4305	2.90024	12.1146	160.528	13.2508	0	Fungi	Ascomycota	Archaeorhizomycetes
ASV1001	1_C2	Cyathea peladensis	Block1	1	C	443.081	20.1683	1.06651	21.9692	415.45	18.9106	0.519481	Fungi	Ascomycota	Archaeorhizomycetes
ASV1001	1_E1	Elaphoglossum latifolium	Block1	1	C	423.699	10.895	0.551356	38.8891	768.467	19.7605	0	Fungi	Ascomycota	Archaeorhizomycetes
ASV1001	1_E2	Elaphoglossum latifolium	Block1	1	C	409.572	7.77187	0.497304	52.6993	823.584	15.628	0	Fungi	Ascomycota	Archaeorhizomycetes
ASV1001	1_H1	Hymenophyllum polyanthos	Block1	1	C	482.851	9.029	0.533785	53.4778	904.581	16.9151	0	Fungi	Ascomycota	Archaeorhizomycetes
ASV1001	1_H2	Hymenophyllum polyanthos	Block1	1	C	512.269	9.68294	0.383048	52.9043	1337.35	25.2787	0	Fungi	Ascomycota	Archaeorhizomycetes
ASV1001	1_M1	Melpomene wolfii	Block1	1	C	474.05	16.4279	1.48104	28.8563	320.08	11.0922	0	Fungi	Ascomycota	Archaeorhizomycetes
ASV1001	1_M2	Melpomene wolfii	Block1	1	C	485.434	10.4434	0.659461	46.4824	736.107	15.8363	0	Fungi	Ascomycota	Archaeorhizomycetes
ASV1001	11_C1	Cyathea peladensis	Block3	11	P+	442.135	23.3484	4.12897	18.9364	107.081	5.65479	0	Fungi	Ascomycota	Archaeorhizomycetes
ASV1001	11_C2	Cyathea peladensis	Block3	11	P+	434.199	24.2745	2.8903	17.8871	150.226	8.39859	0	Fungi	Ascomycota	Archaeorhizomycetes
ASV1001	11_E1	Elaphoglossum latifolium	Block3	11	P+	422.512	11.3801	2.02636	37.1272	208.508	5.61606	0	Fungi	Ascomycota	Archaeorhizomycetes
ASV1001	11_E2	Elaphoglossum latifolium	Block3	11	P+	431.17	7.74473	2.34745	55.6727	183.676	3.29922	1.3809	Fungi	Ascomycota	Archaeorhizomycetes
ASV1001	11_H1	Hymenophyllum polyanthos	Block3	11	P+	485.675	10.6622	0.943457	45.5513	514.783	11.3012	0	Fungi	Ascomycota	Archaeorhizomycetes
ASV1001	11_H2	Hymenophyllum polyanthos	Block3	11	P+	494.745	12.4683	0.874452	39.6803	565.777	14.2584	0	Fungi	Ascomycota	Archaeorhizomycetes
ASV1001	11_M1	Melpomene wolfii	Block3	11	P+	477.535	10.0298	1.0367	47.6118	460.628	9.67467	0	Fungi	Ascomycota	Archaeorhizomycetes
ASV1001	11_M2	Melpomene wolfii	Block3	11	P+	476.834	6.80876	0.798513	70.0325	597.153	8.5268	0	Fungi	Ascomycota	Archaeorhizomycetes
ASV1001	12_C1	Cyathea peladensis	Block3	12	C	441.884	23.971	1.2046	18.4341	366.832	19.8996	0	Fungi	Ascomycota	Archaeorhizomycetes
ASV1001	12_C2	Cyathea peladensis	Block3	12	C	446.169	23.0036	1.3174	19.3956	338.675	17.4614	6.0241	Fungi	Ascomycota	Archaeorhizomycetes
ASV1001	12_E1	Elaphoglossum latifolium	Block3	12	C	427.962	11.4313	0.904233	37.4377	473.288	12.642	0	Fungi	Ascomycota	Archaeorhizomycetes
ASV1001	12_E2	Elaphoglossum latifolium	Block3	12	C	416.748	11.1166	0.603383	37.4889	690.685	18.4237	0.679348	Fungi	Ascomycota	Archaeorhizomycetes
ASV1001	12_H1	Hymenophyllum polyanthos	Block3	12	C	476.899	14.2861	1.27669	33.3821	373.543	11.1899	0	Fungi	Ascomycota	Archaeorhizomycetes
ASV1001	12_H2	Hymenophyllum polyanthos	Block3	12	C	494.629	12.1712	0.616856	40.6394	801.855	19.7309	0	Fungi	Ascomycota	Archaeorhizomycetes
ASV1001	12_M1	Melpomene wolfii	Block3	12	C	486.676	11.7301	0.516632	41.4896	942.016	22.7049	0	Fungi	Ascomycota	Archaeorhizomycetes
ASV1001	12_M2	Melpomene wolfii	Block3	12	C	484.034	10.0309	0.79319	48.2544	610.237	12.6462	0	Fungi	Ascomycota	Archaeorhizomycetes
ASV1001	13_C1	Cyathea peladensis	Block3	13	N+	457.244	21.7969	0.963365	20.9774	474.632	22.6258	0	Fungi	Ascomycota	Archaeorhizomycetes
ASV1001	13_E1	Elaphoglossum latifolium	Block3	13	N+	418.298	12.1107	0.581733	34.5395	719.055	20.8183	0	Fungi	Ascomycota	Archaeorhizomycetes
ASV1001	13_E2	Elaphoglossum latifolium	Block3	13	N+	438.094	10.1746	0.426199	43.0577	1027.91	23.8728	0	Fungi	Ascomycota	Archaeorhizomycetes
ASV1001	13_H1	Hymenophyllum polyanthos	Block3	13	N+	462.858	15.606	0.774469	29.659	597.645	20.1506	0	Fungi	Ascomycota	Archaeorhizomycetes
ASV1001	13_H2	Hymenophyllum polyanthos	Block3	13	N+	501.915	10.9391	0.45711	45.8828	1098.02	23.931	0	Fungi	Ascomycota	Archaeorhizomycetes
ASV1001	13_M1	Melpomene wolfii	Block3	13	N+	471.128	12.0238	0.596161	39.1828	790.271	20.1688	0	Fungi	Ascomycota	Archaeorhizomycetes
ASV1001	13_M2	Melpomene wolfii	Block3	13	N+	486.553	10.2887	0.670588	47.2898	725.562	15.3429	0	Fungi	Ascomycota	Archaeorhizomycetes
ASV1001	14_C1	Cyathea peladensis	Block3	14	N+P+	445.851	29.0323	5.59243	15.3571	79.7241	5.19137	6.94952	Fungi	Ascomycota	Archaeorhizomycetes
ASV1001	14_C2	Cyathea peladensis	Block3	14	N+P+	452.682	24.4252	2.7217	18.5334	166.323	8.97425	0.255161	Fungi	Ascomycota	Archaeorhizomycetes
ASV1001	14_E1	Elaphoglossum latifolium	Block3	14	N+P+	430.512	9.95893	1.83239	43.2287	234.945	5.43494	0	Fungi	Ascomycota	Archaeorhizomycetes
ASV1001	14_E2	Elaphoglossum latifolium	Block3	14	N+P+	415.451	9.41326	1.46288	44.1347	283.996	6.43476	4.92445	Fungi	Ascomycota	Archaeorhizomycetes
ASV1001	14_H1	Hymenophyllum polyanthos	Block3	14	N+P+	499.347	12.3386	1.26653	40.4703	394.263	9.74203	0	Fungi	Ascomycota	Archaeorhizomycetes
ASV1001	14_H2	Hymenophyllum polyanthos	Block3	14	N+P+	495.901	10.3059	1.03927	48.1182	477.165	9.91652	0	Fungi	Ascomycota	Archaeorhizomycetes
ASV1001	14_M1	Melpomene wolfii	Block3	14	N+P+	487.659	14.202	1.71909	34.3373	283.672	8.26133	0	Fungi	Ascomycota	Archaeorhizomycetes
ASV1001	14_M2	Melpomene wolfii	Block3	14	N+P+	482.101	15.099	1.35778	31.9295	355.066	11.1203	0	Fungi	Ascomycota	Archaeorhizomycetes
ASV1001	16_C1	Cyathea peladensis	Block3	16	P+	441.285	16.1236	1.47682	27.3688	298.807	10.9178	29.798	Fungi	Ascomycota	Archaeorhizomycetes
ASV1001	16_C2	Cyathea peladensis	Block3	16	P+	462.356	19.4953	1.11565	23.7162	414.428	17.4745	0	Fungi	Ascomycota	Archaeorhizomycetes
ASV1001	16_E1	Elaphoglossum latifolium	Block3	16	P+	439.059	6.43872	2.60128	68.1904	168.786	2.47522	0	Fungi	Ascomycota	Archaeorhizomycetes
ASV1001	16_E2	Elaphoglossum latifolium	Block3	16	P+	440.652	8.10206	1.45809	54.3877	302.211	5.55661	0	Fungi	Ascomycota	Archaeorhizomycetes
ASV1001	16_H1	Hymenophyllum polyanthos	Block3	16	P+	501.524	5.67639	0.66705	88.3526	751.853	8.50969	0	Fungi	Ascomycota	Archaeorhizomycetes
ASV1001	16_H2	Hymenophyllum polyanthos	Block3	16	P+	496.882	10.1364	1.14631	49.0197	433.463	8.84264	0	Fungi	Ascomycota	Archaeorhizomycetes
ASV1001	16_M1	Melpomene wolfii	Block3	16	P+	463.896	15.7957		29.3684			0	Fungi	Ascomycota	Archaeorhizomycetes
ASV1001	16_M2	Melpomene wolfii	Block3	16	P+	484.584	6.91549	0.469147	70.0723	1032.9	14.7406	0	Fungi	Ascomycota	Archaeorhizomycetes
ASV1001	17_C1	Cyathea peladensis	Block3	17	C	444.281	19.7626	1.27236	22.4809	349.18	15.5323	0	Fungi	Ascomycota	Archaeorhizomycetes
ASV1001	17_C2	Cyathea peladensis	Block3	17	C	444.988	19.3254	1.14021	23.0261	390.267	16.9489	13.1026	Fungi	Ascomycota	Archaeorhizomycetes
ASV1001	17_E1	Elaphoglossum latifolium	Block3	17	C	416.014	5.98242	0.39653	69.5394	1049.14	15.0869	5.55556	Fungi	Ascomycota	Archaeorhizomycetes
ASV1001	17_E2	Elaphoglossum latifolium	Block3	17	C	421.826	7.08118	0.457051	59.57	922.928	15.4932	0	Fungi	Ascomycota	Archaeorhizomycetes
ASV1001	17_H1	Hymenophyllum polyanthos	Block3	17	C	502.478	8.20559	0.465994	61.2361	1078.29	17.6088	0	Fungi	Ascomycota	Archaeorhizomycetes
ASV1001	17_H2	Hymenophyllum polyanthos	Block3	17	C	498.541	8.61445	0.433489	57.8727	1150.07	19.8723	1.82371	Fungi	Ascomycota	Archaeorhizomycetes
ASV1001	17_M1	Melpomene wolfii	Block3	17	C	478.984	8.5474	0.647636	56.0385	739.588	13.1978	0	Fungi	Ascomycota	Archaeorhizomycetes
ASV1001	17_M2	Melpomene wolfii	Block3	17	C	490.159	10.6191	0.453431	46.1583	1081	23.4194	0	Fungi	Ascomycota	Archaeorhizomycetes
ASV1001	18_C1	Cyathea peladensis	Block3	18	N+P+	446.528	25.0189	3.40027	17.8476	131.321	7.35791	0.645729	Fungi	Ascomycota	Archaeorhizomycetes
ASV1001	18_C2	Cyathea peladensis	Block3	18	N+P+	456.805	25.3284	2.05574	18.0353	222.209	12.3208	0	Fungi	Ascomycota	Archaeorhizomycetes
ASV1001	18_E1	Elaphoglossum latifolium	Block3	18	N+P+	0.85194	0.08427	3.12249	10.1096	0.27284	0.0269881	0	Fungi	Ascomycota	Archaeorhizomycetes
ASV1001	18_E2	Elaphoglossum latifolium	Block3	18	N+P+	789.799	24.9341	0.999181	31.6755	790.446	24.9545	0	Fungi	Ascomycota	Archaeorhizomycetes
ASV1001	18_H1	Hymenophyllum polyanthos	Block3	18	N+P+	499.281	10.2336	0.81034	48.7883	616.137	12.6288	0	Fungi	Ascomycota	Archaeorhizomycetes
ASV1001	18_H2	Hymenophyllum polyanthos	Block3	18	N+P+	486.466	11.4605	1.5967	42.4472	304.67	7.17762	0	Fungi	Ascomycota	Archaeorhizomycetes
ASV1001	18_M1	Melpomene wolfii	Block3	18	N+P+							0	Fungi	Ascomycota	Archaeorhizomycetes
ASV1001	19_C1	Cyathea peladensis	Block3	19	N+	459.107	24.2174	1.54241	18.9577	297.655	15.701	0	Fungi	Ascomycota	Archaeorhizomycetes
ASV1001	19_C2	Cyathea peladensis	Block3	19	N+	456.188	19.7017	0.858431	23.1548	531.42	22.9508	0	Fungi	Ascomycota	Archaeorhizomycetes
ASV1001	19_E1	Elaphoglossum latifolium	Block3	19	N+	408.554	9.9005	0.317895	41.266	1285.18	31.1439	0	Fungi	Ascomycota	Archaeorhizomycetes
ASV1001	19_E2	Elaphoglossum latifolium	Block3	19	N+	441.721	8.63897	0.346331	51.1312	1275.43	24.9443	0	Fungi	Ascomycota	Archaeorhizomycetes
ASV1001	19_H1	Hymenophyllum polyanthos	Block3	19	N+	474.921	12.1139	0.470044	39.2047	1010.37	25.7718	0.181206	Fungi	Ascomycota	Archaeorhizomycetes
ASV1001	19_H2	Hymenophyllum polyanthos	Block3	19	N+	510.27	10.2004	0.394173	50.0247	1294.53	25.8779	0	Fungi	Ascomycota	Archaeorhizomycetes
ASV1001	19_M1	Melpomene wolfii	Block3	19	N+	496.557	7.61246		65.2295			0	Fungi	Ascomycota	Archaeorhizomycetes
ASV1001	19_M2	Melpomene wolfii	Block3	19	N+	478.379	10.8996	0.633599	43.8897	755.019	17.2026	0	Fungi	Ascomycota	Archaeorhizomycetes
ASV1001	2_C1	Cyathea peladensis	Block1	2	P+	459.995	24.3304	2.33539	18.9062	196.967	10.4182	0	Fungi	Ascomycota	Archaeorhizomycetes
ASV1001	2_C2	Cyathea peladensis	Block1	2	P+	456.634	16.0337	2.82362	28.4797	161.719	5.67841	0	Fungi	Ascomycota	Archaeorhizomycetes
ASV1001	2_E1	Elaphoglossum latifolium	Block1	2	P+	440.921	12.7404	2.22649	34.6082	198.034	5.72217	0	Fungi	Ascomycota	Archaeorhizomycetes
ASV1001	2_E2	Elaphoglossum latifolium	Block1	2	P+	452.901	10.5679	1.5195	42.8563	298.059	6.95485	0	Fungi	Ascomycota	Archaeorhizomycetes
ASV1001	2_H1	Hymenophyllum polyanthos	Block1	2	P+	516.498	9.04534	1.17919	57.1011	438.01	7.67079	0	Fungi	Ascomycota	Archaeorhizomycetes
ASV1001	2_H2	Hymenophyllum polyanthos	Block1	2	P+	505.926	11.4138	1.34377	44.326	376.498	8.49384	0	Fungi	Ascomycota	Archaeorhizomycetes
ASV1001	2_M1	Melpomene wolfii	Block1	2	P+	502.154	9.94839	0.904418	50.4759	555.224	10.9998	0	Fungi	Ascomycota	Archaeorhizomycetes
ASV1001	2_M2	Melpomene wolfii	Block1	2	P+	492.197	10.9331	1.02402	45.019	480.65	10.6766	0	Fungi	Ascomycota	Archaeorhizomycetes
ASV1001	3_C1	Cyathea peladensis	Block1	3	N+	455.834	24.3925	1.17639	18.6874	387.485	20.735	0.613497	Fungi	Ascomycota	Archaeorhizomycetes
ASV1001	3_C2	Cyathea peladensis	Block1	3	N+	456.608	21.6717	1.10927	21.0693	411.63	19.537	0	Fungi	Ascomycota	Archaeorhizomycetes
ASV1001	3_E1	Elaphoglossum latifolium	Block1	3	N+	434.812	11.6711	0.542351	37.2555	801.718	21.5194	0	Fungi	Ascomycota	Archaeorhizomycetes
ASV1001	3_E2	Elaphoglossum latifolium	Block1	3	N+	441.474	13.0887	0.538166	33.7295	820.331	24.3209	7.52864	Fungi	Ascomycota	Archaeorhizomycetes
ASV1001	3_H1	Hymenophyllum polyanthos	Block1	3	N+	474.459	13.0026	0.661735	36.4895	716.993	19.6493	0	Fungi	Ascomycota	Archaeorhizomycetes
ASV1001	3_H2	Hymenophyllum polyanthos	Block1	3	N+	498.326	10.6634	0.433189	46.7323	1150.37	24.616	0	Fungi	Ascomycota	Archaeorhizomycetes
ASV1001	3_M1	Melpomene wolfii	Block1	3	N+	482.921	9.50545	0.333852	50.8046	1446.51	28.4721	0	Fungi	Ascomycota	Archaeorhizomycetes
ASV1001	3_M2	Melpomene wolfii	Block1	3	N+	480.548	10.7241	0.904735	44.81	531.147	11.8533	0	Fungi	Ascomycota	Archaeorhizomycetes
ASV1001	4_C1	Cyathea peladensis	Block1	4	N+P+	451.408	24.039	2.39613	18.7782	188.39	10.0324	0	Fungi	Ascomycota	Archaeorhizomycetes
ASV1001	4_C2	Cyathea peladensis	Block1	4	N+P+	450.592	26.0284	1.86818	17.3115	241.193	13.9325	0	Fungi	Ascomycota	Archaeorhizomycetes
ASV1001	4_E1	Elaphoglossum latifolium	Block1	4	N+P+	451.898	11.7142	1.00185	38.577	451.063	11.6925	0	Fungi	Ascomycota	Archaeorhizomycetes
ASV1001	4_E2	Elaphoglossum latifolium	Block1	4	N+P+	435.509	8.2553	3.10981	52.7551	140.044	2.6546	3.79147	Fungi	Ascomycota	Archaeorhizomycetes
ASV1001	4_H1	Hymenophyllum polyanthos	Block1	4	N+P+	484.492	12.4317	1.10957	38.9723	436.648	11.2041	0	Fungi	Ascomycota	Archaeorhizomycetes
ASV1001	4_H2	Hymenophyllum polyanthos	Block1	4	N+P+	490.111	13.4784	1.21468	36.3627	403.491	11.0963	0	Fungi	Ascomycota	Archaeorhizomycetes
ASV1001	4_M1	Melpomene wolfii	Block1	4	N+P+	479.786	12.9644	1.07495	37.0079	446.334	12.0605	0	Fungi	Ascomycota	Archaeorhizomycetes
ASV1001	4_M2	Melpomene wolfii	Block1	4	N+P+	486.154	18.8484	1.64031	25.7929	296.379	11.4907	0	Fungi	Ascomycota	Archaeorhizomycetes
ASV1001	6_C1	Cyathea peladensis	Block2	6	N+	452.504	22.6441	0.966782	19.9834	468.052	23.4221	7.11111	Fungi	Ascomycota	Archaeorhizomycetes
ASV1001	6_E1	Elaphoglossum latifolium	Block2	6	N+	453.825	10.0891	0.620107	44.9818	731.85	16.2699	0	Fungi	Ascomycota	Archaeorhizomycetes
ASV1001	6_E2	Elaphoglossum latifolium	Block2	6	N+	434.211	10.5368	0.557418	41.2089	778.969	18.903	1.29526	Fungi	Ascomycota	Archaeorhizomycetes
ASV1001	6_H1	Hymenophyllum polyanthos	Block2	6	N+	507.095	10.5944	0.624935	47.8646	811.437	16.9528	0	Fungi	Ascomycota	Archaeorhizomycetes
ASV1001	6_H2	Hymenophyllum polyanthos	Block2	6	N+	504.163	10.2557	0.69152	49.1594	729.064	14.8306	0	Fungi	Ascomycota	Archaeorhizomycetes
ASV1001	6_M1	Melpomene wolfii	Block2	6	N+	485.039	11.7112	0.900471	41.4167	538.651	13.0056	0	Fungi	Ascomycota	Archaeorhizomycetes
ASV1001	6_M2	Melpomene wolfii	Block2	6	N+	481.113	9.02318	0.840122	53.3197	572.671	10.7403	0	Fungi	Ascomycota	Archaeorhizomycetes
ASV1001	7_C1	Cyathea peladensis	Block2	7	C	445.175	17.0207	0.888765	26.1549	500.891	19.151	5.49318	Fungi	Ascomycota	Archaeorhizomycetes
ASV1001	7_C2	Cyathea peladensis	Block2	7	C	446.65	19.2695	1.02248	23.1791	436.83	18.8459	5.89247	Fungi	Ascomycota	Archaeorhizomycetes
ASV1001	7_E1	Elaphoglossum latifolium	Block2	7	C	434.011	10.313	0.491052	42.0837	883.839	21.0019	0	Fungi	Ascomycota	Archaeorhizomycetes
ASV1001	7_E2	Elaphoglossum latifolium	Block2	7	C	423.59	6.43936	0.37766	65.7814	1121.62	17.0507	0	Fungi	Ascomycota	Archaeorhizomycetes
ASV1001	7_H1	Hymenophyllum polyanthos	Block2	7	C	500.684	8.61436	0.488993	58.1221	1023.91	17.6165	0	Fungi	Ascomycota	Archaeorhizomycetes
ASV1001	7_H2	Hymenophyllum polyanthos	Block2	7	C	502.891	8.35067	0.49314	60.2217	1019.77	16.9337	0	Fungi	Ascomycota	Archaeorhizomycetes
ASV1001	7_M1	Melpomene wolfii	Block2	7	C	481.519	8.55324	0.493656	56.2966	975.413	17.3263	0	Fungi	Ascomycota	Archaeorhizomycetes
ASV1001	7_M2	Melpomene wolfii	Block2	7	C	478.274	8.32414	0.522585	57.4562	915.208	15.9288	0	Fungi	Ascomycota	Archaeorhizomycetes
ASV1001	8_C1	Cyathea peladensis	Block2	8	P+	455.27	20.735	4.73275	21.9566	96.1956	4.38118	0	Fungi	Ascomycota	Archaeorhizomycetes
ASV1001	8_C2	Cyathea peladensis	Block2	8	P+	452.111	20.0246	2.44434	22.5778	184.962	8.19223	0	Fungi	Ascomycota	Archaeorhizomycetes
ASV1001	8_E1	Elaphoglossum latifolium	Block2	8	P+	417.165	9.24644	3.61003	45.1163	115.557	2.56132	0	Fungi	Ascomycota	Archaeorhizomycetes
ASV1001	8_E2	Elaphoglossum latifolium	Block2	8	P+	429.014	9.38538	2.38199	45.7108	180.107	3.94014	0	Fungi	Ascomycota	Archaeorhizomycetes
ASV1001	8_H1	Hymenophyllum polyanthos	Block2	8	P+	495.887	9.66065	1.18401	51.3306	418.821	8.15929	0	Fungi	Ascomycota	Archaeorhizomycetes
ASV1001	8_H2	Hymenophyllum polyanthos	Block2	8	P+	497.915	10.487	1.18449	47.4791	420.362	8.85362	0	Fungi	Ascomycota	Archaeorhizomycetes
ASV1001	8_M1	Melpomene wolfii	Block2	8	P+	471.578	10.83	0.934595	43.5435	504.58	11.588	1.90036	Fungi	Ascomycota	Archaeorhizomycetes
ASV1001	8_M2	Melpomene wolfii	Block2	8	P+	466.887	10.772		43.3426			0	Fungi	Ascomycota	Archaeorhizomycetes
ASV1001	9_C1	Cyathea peladensis	Block2	9	N+P+	452.576	24.8284	1.99575	18.2282	226.77	12.4406	0	Fungi	Ascomycota	Archaeorhizomycetes
ASV1001	9_C2	Cyathea peladensis	Block2	9	N+P+	453.481	24.1568	2.34442	18.7724	193.43	10.304	0.338266	Fungi	Ascomycota	Archaeorhizomycetes
ASV1001	9_E1	Elaphoglossum latifolium	Block2	9	N+P+	430.09	10.8381	1.25107	39.6831	343.777	8.66306	0	Fungi	Ascomycota	Archaeorhizomycetes
ASV1001	9_E2	Elaphoglossum latifolium	Block2	9	N+P+	423.398	11.2061	1.17303	37.7829	360.944	9.5531	0	Fungi	Ascomycota	Archaeorhizomycetes
ASV1001	9_H1	Hymenophyllum polyanthos	Block2	9	N+P+	496.229	9.96729	0.853944	49.7858	581.102	11.6721	0	Fungi	Ascomycota	Archaeorhizomycetes
ASV1001	9_H2	Hymenophyllum polyanthos	Block2	9	N+P+	487.246	11.3627	0.933553	42.8813	521.926	12.1714	0	Fungi	Ascomycota	Archaeorhizomycetes
ASV1001	9_M1	Melpomene wolfii	Block2	9	N+P+	476.394	15.4375	0.855365	30.8596	556.948	18.0478	0	Fungi	Ascomycota	Archaeorhizomycetes
ASV1001	9_M2	Melpomene wolfii	Block2	9	N+P+	483.433	16.5388	0.644879	29.2302	749.649	25.6464	0	Fungi	Ascomycota	Archaeorhizomycetes
ASV1002	1_C1	Cyathea peladensis	Block1	1	C	465.569	38.4305	2.90024	12.1146	160.528	13.2508	0	Fungi	Ascomycota
ASV1002	1_C2	Cyathea peladensis	Block1	1	C	443.081	20.1683	1.06651	21.9692	415.45	18.9106	0.519481	Fungi	Ascomycota
ASV1002	1_E1	Elaphoglossum latifolium	Block1	1	C	423.699	10.895	0.551356	38.8891	768.467	19.7605	0	Fungi	Ascomycota
ASV1002	1_E2	Elaphoglossum latifolium	Block1	1	C	409.572	7.77187	0.497304	52.6993	823.584	15.628	0	Fungi	Ascomycota
ASV1002	1_H1	Hymenophyllum polyanthos	Block1	1	C	482.851	9.029	0.533785	53.4778	904.581	16.9151	0	Fungi	Ascomycota
ASV1002	1_H2	Hymenophyllum polyanthos	Block1	1	C	512.269	9.68294	0.383048	52.9043	1337.35	25.2787	0	Fungi	Ascomycota
ASV1002	1_M1	Melpomene wolfii	Block1	1	C	474.05	16.4279	1.48104	28.8563	320.08	11.0922	0	Fungi	Ascomycota
ASV1002	1_M2	Melpomene wolfii	Block1	1	C	485.434	10.4434	0.659461	46.4824	736.107	15.8363	0	Fungi	Ascomycota
ASV1002	11_C1	Cyathea peladensis	Block3	11	P+	442.135	23.3484	4.12897	18.9364	107.081	5.65479	0	Fungi	Ascomycota
ASV1002	11_C2	Cyathea peladensis	Block3	11	P+	434.199	24.2745	2.8903	17.8871	150.226	8.39859	0	Fungi	Ascomycota
ASV1002	11_E1	Elaphoglossum latifolium	Block3	11	P+	422.512	11.3801	2.02636	37.1272	208.508	5.61606	0	Fungi	Ascomycota
ASV1002	11_E2	Elaphoglossum latifolium	Block3	11	P+	431.17	7.74473	2.34745	55.6727	183.676	3.29922	1.3809	Fungi	Ascomycota
ASV1002	11_H1	Hymenophyllum polyanthos	Block3	11	P+	485.675	10.6622	0.943457	45.5513	514.783	11.3012	0	Fungi	Ascomycota
ASV1002	11_H2	Hymenophyllum polyanthos	Block3	11	P+	494.745	12.4683	0.874452	39.6803	565.777	14.2584	0	Fungi	Ascomycota
ASV1002	11_M1	Melpomene wolfii	Block3	11	P+	477.535	10.0298	1.0367	47.6118	460.628	9.67467	0	Fungi	Ascomycota
ASV1002	11_M2	Melpomene wolfii	Block3	11	P+	476.834	6.80876	0.798513	70.0325	597.153	8.5268	0	Fungi	Ascomycota
ASV1002	12_C1	Cyathea peladensis	Block3	12	C	441.884	23.971	1.2046	18.4341	366.832	19.8996	0	Fungi	Ascomycota
ASV1002	12_C2	Cyathea peladensis	Block3	12	C	446.169	23.0036	1.3174	19.3956	338.675	17.4614	6.0241	Fungi	Ascomycota
ASV1002	12_E1	Elaphoglossum latifolium	Block3	12	C	427.962	11.4313	0.904233	37.4377	473.288	12.642	0	Fungi	Ascomycota
ASV1002	12_E2	Elaphoglossum latifolium	Block3	12	C	416.748	11.1166	0.603383	37.4889	690.685	18.4237	0.679348	Fungi	Ascomycota
ASV1002	12_H1	Hymenophyllum polyanthos	Block3	12	C	476.899	14.2861	1.27669	33.3821	373.543	11.1899	0	Fungi	Ascomycota
ASV1002	12_H2	Hymenophyllum polyanthos	Block3	12	C	494.629	12.1712	0.616856	40.6394	801.855	19.7309	0	Fungi	Ascomycota
ASV1002	12_M1	Melpomene wolfii	Block3	12	C	486.676	11.7301	0.516632	41.4896	942.016	22.7049	0	Fungi	Ascomycota
ASV1002	12_M2	Melpomene wolfii	Block3	12	C	484.034	10.0309	0.79319	48.2544	610.237	12.6462	0	Fungi	Ascomycota
ASV1002	13_C1	Cyathea peladensis	Block3	13	N+	457.244	21.7969	0.963365	20.9774	474.632	22.6258	0	Fungi	Ascomycota
ASV1002	13_E1	Elaphoglossum latifolium	Block3	13	N+	418.298	12.1107	0.581733	34.5395	719.055	20.8183	0	Fungi	Ascomycota
ASV1002	13_E2	Elaphoglossum latifolium	Block3	13	N+	438.094	10.1746	0.426199	43.0577	1027.91	23.8728	0	Fungi	Ascomycota
ASV1002	13_H1	Hymenophyllum polyanthos	Block3	13	N+	462.858	15.606	0.774469	29.659	597.645	20.1506	0	Fungi	Ascomycota
ASV1002	13_H2	Hymenophyllum polyanthos	Block3	13	N+	501.915	10.9391	0.45711	45.8828	1098.02	23.931	0	Fungi	Ascomycota
ASV1002	13_M1	Melpomene wolfii	Block3	13	N+	471.128	12.0238	0.596161	39.1828	790.271	20.1688	0	Fungi	Ascomycota
ASV1002	13_M2	Melpomene wolfii	Block3	13	N+	486.553	10.2887	0.670588	47.2898	725.562	15.3429	0	Fungi	Ascomycota
ASV1002	14_C1	Cyathea peladensis	Block3	14	N+P+	445.851	29.0323	5.59243	15.3571	79.7241	5.19137	6.94952	Fungi	Ascomycota
ASV1002	14_C2	Cyathea peladensis	Block3	14	N+P+	452.682	24.4252	2.7217	18.5334	166.323	8.97425	0.255161	Fungi	Ascomycota
ASV1002	14_E1	Elaphoglossum latifolium	Block3	14	N+P+	430.512	9.95893	1.83239	43.2287	234.945	5.43494	0	Fungi	Ascomycota
ASV1002	14_E2	Elaphoglossum latifolium	Block3	14	N+P+	415.451	9.41326	1.46288	44.1347	283.996	6.43476	4.92445	Fungi	Ascomycota
ASV1002	14_H1	Hymenophyllum polyanthos	Block3	14	N+P+	499.347	12.3386	1.26653	40.4703	394.263	9.74203	0	Fungi	Ascomycota
ASV1002	14_H2	Hymenophyllum polyanthos	Block3	14	N+P+	495.901	10.3059	1.03927	48.1182	477.165	9.91652	0	Fungi	Ascomycota
ASV1002	14_M1	Melpomene wolfii	Block3	14	N+P+	487.659	14.202	1.71909	34.3373	283.672	8.26133	0	Fungi	Ascomycota
ASV1002	14_M2	Melpomene wolfii	Block3	14	N+P+	482.101	15.099	1.35778	31.9295	355.066	11.1203	0	Fungi	Ascomycota
ASV1002	16_C1	Cyathea peladensis	Block3	16	P+	441.285	16.1236	1.47682	27.3688	298.807	10.9178	29.798	Fungi	Ascomycota
ASV1002	16_C2	Cyathea peladensis	Block3	16	P+	462.356	19.4953	1.11565	23.7162	414.428	17.4745	0	Fungi	Ascomycota
ASV1002	16_E1	Elaphoglossum latifolium	Block3	16	P+	439.059	6.43872	2.60128	68.1904	168.786	2.47522	0	Fungi	Ascomycota
ASV1002	16_E2	Elaphoglossum latifolium	Block3	16	P+	440.652	8.10206	1.45809	54.3877	302.211	5.55661	0	Fungi	Ascomycota
ASV1002	16_H1	Hymenophyllum polyanthos	Block3	16	P+	501.524	5.67639	0.66705	88.3526	751.853	8.50969	0	Fungi	Ascomycota
ASV1002	16_H2	Hymenophyllum polyanthos	Block3	16	P+	496.882	10.1364	1.14631	49.0197	433.463	8.84264	0	Fungi	Ascomycota
ASV1002	16_M1	Melpomene wolfii	Block3	16	P+	463.896	15.7957		29.3684			0	Fungi	Ascomycota
ASV1002	16_M2	Melpomene wolfii	Block3	16	P+	484.584	6.91549	0.469147	70.0723	1032.9	14.7406	0	Fungi	Ascomycota
ASV1002	17_C1	Cyathea peladensis	Block3	17	C	444.281	19.7626	1.27236	22.4809	349.18	15.5323	0	Fungi	Ascomycota
ASV1002	17_C2	Cyathea peladensis	Block3	17	C	444.988	19.3254	1.14021	23.0261	390.267	16.9489	13.1026	Fungi	Ascomycota
ASV1002	17_E1	Elaphoglossum latifolium	Block3	17	C	416.014	5.98242	0.39653	69.5394	1049.14	15.0869	5.55556	Fungi	Ascomycota
ASV1002	17_E2	Elaphoglossum latifolium	Block3	17	C	421.826	7.08118	0.457051	59.57	922.928	15.4932	0	Fungi	Ascomycota
ASV1002	17_H1	Hymenophyllum polyanthos	Block3	17	C	502.478	8.20559	0.465994	61.2361	1078.29	17.6088	0	Fungi	Ascomycota
ASV1002	17_H2	Hymenophyllum polyanthos	Block3	17	C	498.541	8.61445	0.433489	57.8727	1150.07	19.8723	1.82371	Fungi	Ascomycota
ASV1002	17_M1	Melpomene wolfii	Block3	17	C	478.984	8.5474	0.647636	56.0385	739.588	13.1978	0	Fungi	Ascomycota
ASV1002	17_M2	Melpomene wolfii	Block3	17	C	490.159	10.6191	0.453431	46.1583	1081	23.4194	0	Fungi	Ascomycota
ASV1002	18_C1	Cyathea peladensis	Block3	18	N+P+	446.528	25.0189	3.40027	17.8476	131.321	7.35791	0.645729	Fungi	Ascomycota
ASV1002	18_C2	Cyathea peladensis	Block3	18	N+P+	456.805	25.3284	2.05574	18.0353	222.209	12.3208	0	Fungi	Ascomycota
ASV1002	18_E1	Elaphoglossum latifolium	Block3	18	N+P+	0.85194	0.08427	3.12249	10.1096	0.27284	0.0269881	0	Fungi	Ascomycota
ASV1002	18_E2	Elaphoglossum latifolium	Block3	18	N+P+	789.799	24.9341	0.999181	31.6755	790.446	24.9545	0	Fungi	Ascomycota
ASV1002	18_H1	Hymenophyllum polyanthos	Block3	18	N+P+	499.281	10.2336	0.81034	48.7883	616.137	12.6288	0	Fungi	Ascomycota
ASV1002	18_H2	Hymenophyllum polyanthos	Block3	18	N+P+	486.466	11.4605	1.5967	42.4472	304.67	7.17762	0	Fungi	Ascomycota
ASV1002	18_M1	Melpomene wolfii	Block3	18	N+P+							0	Fungi	Ascomycota
ASV1002	19_C1	Cyathea peladensis	Block3	19	N+	459.107	24.2174	1.54241	18.9577	297.655	15.701	0	Fungi	Ascomycota
ASV1002	19_C2	Cyathea peladensis	Block3	19	N+	456.188	19.7017	0.858431	23.1548	531.42	22.9508	0	Fungi	Ascomycota
ASV1002	19_E1	Elaphoglossum latifolium	Block3	19	N+	408.554	9.9005	0.317895	41.266	1285.18	31.1439	0	Fungi	Ascomycota
ASV1002	19_E2	Elaphoglossum latifolium	Block3	19	N+	441.721	8.63897	0.346331	51.1312	1275.43	24.9443	0	Fungi	Ascomycota
ASV1002	19_H1	Hymenophyllum polyanthos	Block3	19	N+	474.921	12.1139	0.470044	39.2047	1010.37	25.7718	0.181206	Fungi	Ascomycota
ASV1002	19_H2	Hymenophyllum polyanthos	Block3	19	N+	510.27	10.2004	0.394173	50.0247	1294.53	25.8779	0	Fungi	Ascomycota
ASV1002	19_M1	Melpomene wolfii	Block3	19	N+	496.557	7.61246		65.2295			0	Fungi	Ascomycota
ASV1002	19_M2	Melpomene wolfii	Block3	19	N+	478.379	10.8996	0.633599	43.8897	755.019	17.2026	0	Fungi	Ascomycota
ASV1002	2_C1	Cyathea peladensis	Block1	2	P+	459.995	24.3304	2.33539	18.9062	196.967	10.4182	0	Fungi	Ascomycota
ASV1002	2_C2	Cyathea peladensis	Block1	2	P+	456.634	16.0337	2.82362	28.4797	161.719	5.67841	0	Fungi	Ascomycota
ASV1002	2_E1	Elaphoglossum latifolium	Block1	2	P+	440.921	12.7404	2.22649	34.6082	198.034	5.72217	0	Fungi	Ascomycota
ASV1002	2_E2	Elaphoglossum latifolium	Block1	2	P+	452.901	10.5679	1.5195	42.8563	298.059	6.95485	0	Fungi	Ascomycota
ASV1002	2_H1	Hymenophyllum polyanthos	Block1	2	P+	516.498	9.04534	1.17919	57.1011	438.01	7.67079	0	Fungi	Ascomycota
ASV1002	2_H2	Hymenophyllum polyanthos	Block1	2	P+	505.926	11.4138	1.34377	44.326	376.498	8.49384	0	Fungi	Ascomycota
ASV1002	2_M1	Melpomene wolfii	Block1	2	P+	502.154	9.94839	0.904418	50.4759	555.224	10.9998	0	Fungi	Ascomycota
ASV1002	2_M2	Melpomene wolfii	Block1	2	P+	492.197	10.9331	1.02402	45.019	480.65	10.6766	0	Fungi	Ascomycota
ASV1002	3_C1	Cyathea peladensis	Block1	3	N+	455.834	24.3925	1.17639	18.6874	387.485	20.735	0.613497	Fungi	Ascomycota
ASV1002	3_C2	Cyathea peladensis	Block1	3	N+	456.608	21.6717	1.10927	21.0693	411.63	19.537	0	Fungi	Ascomycota
ASV1002	3_E1	Elaphoglossum latifolium	Block1	3	N+	434.812	11.6711	0.542351	37.2555	801.718	21.5194	0	Fungi	Ascomycota
ASV1002	3_E2	Elaphoglossum latifolium	Block1	3	N+	441.474	13.0887	0.538166	33.7295	820.331	24.3209	7.52864	Fungi	Ascomycota
ASV1002	3_H1	Hymenophyllum polyanthos	Block1	3	N+	474.459	13.0026	0.661735	36.4895	716.993	19.6493	0	Fungi	Ascomycota
ASV1002	3_H2	Hymenophyllum polyanthos	Block1	3	N+	498.326	10.6634	0.433189	46.7323	1150.37	24.616	0	Fungi	Ascomycota
ASV1002	3_M1	Melpomene wolfii	Block1	3	N+	482.921	9.50545	0.333852	50.8046	1446.51	28.4721	0	Fungi	Ascomycota
ASV1002	3_M2	Melpomene wolfii	Block1	3	N+	480.548	10.7241	0.904735	44.81	531.147	11.8533	0	Fungi	Ascomycota
ASV1002	4_C1	Cyathea peladensis	Block1	4	N+P+	451.408	24.039	2.39613	18.7782	188.39	10.0324	0	Fungi	Ascomycota
ASV1002	4_C2	Cyathea peladensis	Block1	4	N+P+	450.592	26.0284	1.86818	17.3115	241.193	13.9325	0	Fungi	Ascomycota
ASV1002	4_E1	Elaphoglossum latifolium	Block1	4	N+P+	451.898	11.7142	1.00185	38.577	451.063	11.6925	0	Fungi	Ascomycota
ASV1002	4_E2	Elaphoglossum latifolium	Block1	4	N+P+	435.509	8.2553	3.10981	52.7551	140.044	2.6546	3.79147	Fungi	Ascomycota
ASV1002	4_H1	Hymenophyllum polyanthos	Block1	4	N+P+	484.492	12.4317	1.10957	38.9723	436.648	11.2041	0	Fungi	Ascomycota
ASV1002	4_H2	Hymenophyllum polyanthos	Block1	4	N+P+	490.111	13.4784	1.21468	36.3627	403.491	11.0963	0	Fungi	Ascomycota
ASV1002	4_M1	Melpomene wolfii	Block1	4	N+P+	479.786	12.9644	1.07495	37.0079	446.334	12.0605	0	Fungi	Ascomycota
ASV1002	4_M2	Melpomene wolfii	Block1	4	N+P+	486.154	18.8484	1.64031	25.7929	296.379	11.4907	0	Fungi	Ascomycota
ASV1002	6_C1	Cyathea peladensis	Block2	6	N+	452.504	22.6441	0.966782	19.9834	468.052	23.4221	7.11111	Fungi	Ascomycota
ASV1002	6_E1	Elaphoglossum latifolium	Block2	6	N+	453.825	10.0891	0.620107	44.9818	731.85	16.2699	0	Fungi	Ascomycota
ASV1002	6_E2	Elaphoglossum latifolium	Block2	6	N+	434.211	10.5368	0.557418	41.2089	778.969	18.903	1.29526	Fungi	Ascomycota
ASV1002	6_H1	Hymenophyllum polyanthos	Block2	6	N+	507.095	10.5944	0.624935	47.8646	811.437	16.9528	0	Fungi	Ascomycota
ASV1002	6_H2	Hymenophyllum polyanthos	Block2	6	N+	504.163	10.2557	0.69152	49.1594	729.064	14.8306	0	Fungi	Ascomycota
ASV1002	6_M1	Melpomene wolfii	Block2	6	N+	485.039	11.7112	0.900471	41.4167	538.651	13.0056	0	Fungi	Ascomycota
ASV1002	6_M2	Melpomene wolfii	Block2	6	N+	481.113	9.02318	0.840122	53.3197	572.671	10.7403	0	Fungi	Ascomycota
ASV1002	7_C1	Cyathea peladensis	Block2	7	C	445.175	17.0207	0.888765	26.1549	500.891	19.151	5.49318	Fungi	Ascomycota
ASV1002	7_C2	Cyathea peladensis	Block2	7	C	446.65	19.2695	1.02248	23.1791	436.83	18.8459	5.89247	Fungi	Ascomycota
ASV1002	7_E1	Elaphoglossum latifolium	Block2	7	C	434.011	10.313	0.491052	42.0837	883.839	21.0019	0	Fungi	Ascomycota
ASV1002	7_E2	Elaphoglossum latifolium	Block2	7	C	423.59	6.43936	0.37766	65.7814	1121.62	17.0507	0	Fungi	Ascomycota
ASV1002	7_H1	Hymenophyllum polyanthos	Block2	7	C	500.684	8.61436	0.488993	58.1221	1023.91	17.6165	0	Fungi	Ascomycota
ASV1002	7_H2	Hymenophyllum polyanthos	Block2	7	C	502.891	8.35067	0.49314	60.2217	1019.77	16.9337	0	Fungi	Ascomycota
ASV1002	7_M1	Melpomene wolfii	Block2	7	C	481.519	8.55324	0.493656	56.2966	975.413	17.3263	0	Fungi	Ascomycota
ASV1002	7_M2	Melpomene wolfii	Block2	7	C	478.274	8.32414	0.522585	57.4562	915.208	15.9288	0	Fungi	Ascomycota
ASV1002	8_C1	Cyathea peladensis	Block2	8	P+	455.27	20.735	4.73275	21.9566	96.1956	4.38118	0	Fungi	Ascomycota
ASV1002	8_C2	Cyathea peladensis	Block2	8	P+	452.111	20.0246	2.44434	22.5778	184.962	8.19223	0	Fungi	Ascomycota
ASV1002	8_E1	Elaphoglossum latifolium	Block2	8	P+	417.165	9.24644	3.61003	45.1163	115.557	2.56132	0	Fungi	Ascomycota
ASV1002	8_E2	Elaphoglossum latifolium	Block2	8	P+	429.014	9.38538	2.38199	45.7108	180.107	3.94014	0	Fungi	Ascomycota
ASV1002	8_H1	Hymenophyllum polyanthos	Block2	8	P+	495.887	9.66065	1.18401	51.3306	418.821	8.15929	0	Fungi	Ascomycota
ASV1002	8_H2	Hymenophyllum polyanthos	Block2	8	P+	497.915	10.487	1.18449	47.4791	420.362	8.85362	0	Fungi	Ascomycota
ASV1002	8_M1	Melpomene wolfii	Block2	8	P+	471.578	10.83	0.934595	43.5435	504.58	11.588	1.90036	Fungi	Ascomycota
ASV1002	8_M2	Melpomene wolfii	Block2	8	P+	466.887	10.772		43.3426			0	Fungi	Ascomycota
ASV1002	9_C1	Cyathea peladensis	Block2	9	N+P+	452.576	24.8284	1.99575	18.2282	226.77	12.4406	0	Fungi	Ascomycota
ASV1002	9_C2	Cyathea peladensis	Block2	9	N+P+	453.481	24.1568	2.34442	18.7724	193.43	10.304	0.338266	Fungi	Ascomycota
ASV1002	9_E1	Elaphoglossum latifolium	Block2	9	N+P+	430.09	10.8381	1.25107	39.6831	343.777	8.66306	0	Fungi	Ascomycota
ASV1002	9_E2	Elaphoglossum latifolium	Block2	9	N+P+	423.398	11.2061	1.17303	37.7829	360.944	9.5531	0	Fungi	Ascomycota
ASV1002	9_H1	Hymenophyllum polyanthos	Block2	9	N+P+	496.229	9.96729	0.853944	49.7858	581.102	11.6721	0	Fungi	Ascomycota
ASV1002	9_H2	Hymenophyllum polyanthos	Block2	9	N+P+	487.246	11.3627	0.933553	42.8813	521.926	12.1714	0	Fungi	Ascomycota
ASV1002	9_M1	Melpomene wolfii	Block2	9	N+P+	476.394	15.4375	0.855365	30.8596	556.948	18.0478	0	Fungi	Ascomycota
ASV1002	9_M2	Melpomene wolfii	Block2	9	N+P+	483.433	16.5388	0.644879	29.2302	749.649	25.6464	0	Fungi	Ascomycota
ASV1004	1_C1	Cyathea peladensis	Block1	1	C	465.569	38.4305	2.90024	12.1146	160.528	13.2508	0	Fungi	Basidiomycota	Tremellomycetes	Tremellales	Bulleribasidiaceae	Derxomyces	anomalus
ASV1004	1_C2	Cyathea peladensis	Block1	1	C	443.081	20.1683	1.06651	21.9692	415.45	18.9106	0.519481	Fungi	Basidiomycota	Tremellomycetes	Tremellales	Bulleribasidiaceae	Derxomyces	anomalus
ASV1004	1_E1	Elaphoglossum latifolium	Block1	1	C	423.699	10.895	0.551356	38.8891	768.467	19.7605	0	Fungi	Basidiomycota	Tremellomycetes	Tremellales	Bulleribasidiaceae	Derxomyces	anomalus
ASV1004	1_E2	Elaphoglossum latifolium	Block1	1	C	409.572	7.77187	0.497304	52.6993	823.584	15.628	0	Fungi	Basidiomycota	Tremellomycetes	Tremellales	Bulleribasidiaceae	Derxomyces	anomalus
ASV1004	1_H1	Hymenophyllum polyanthos	Block1	1	C	482.851	9.029	0.533785	53.4778	904.581	16.9151	0	Fungi	Basidiomycota	Tremellomycetes	Tremellales	Bulleribasidiaceae	Derxomyces	anomalus
ASV1004	1_H2	Hymenophyllum polyanthos	Block1	1	C	512.269	9.68294	0.383048	52.9043	1337.35	25.2787	0	Fungi	Basidiomycota	Tremellomycetes	Tremellales	Bulleribasidiaceae	Derxomyces	anomalus
ASV1004	1_M1	Melpomene wolfii	Block1	1	C	474.05	16.4279	1.48104	28.8563	320.08	11.0922	0	Fungi	Basidiomycota	Tremellomycetes	Tremellales	Bulleribasidiaceae	Derxomyces	anomalus
ASV1004	1_M2	Melpomene wolfii	Block1	1	C	485.434	10.4434	0.659461	46.4824	736.107	15.8363	0	Fungi	Basidiomycota	Tremellomycetes	Tremellales	Bulleribasidiaceae	Derxomyces	anomalus
ASV1004	11_C1	Cyathea peladensis	Block3	11	P+	442.135	23.3484	4.12897	18.9364	107.081	5.65479	0	Fungi	Basidiomycota	Tremellomycetes	Tremellales	Bulleribasidiaceae	Derxomyces	anomalus
ASV1004	11_C2	Cyathea peladensis	Block3	11	P+	434.199	24.2745	2.8903	17.8871	150.226	8.39859	0	Fungi	Basidiomycota	Tremellomycetes	Tremellales	Bulleribasidiaceae	Derxomyces	anomalus
ASV1004	11_E1	Elaphoglossum latifolium	Block3	11	P+	422.512	11.3801	2.02636	37.1272	208.508	5.61606	0	Fungi	Basidiomycota	Tremellomycetes	Tremellales	Bulleribasidiaceae	Derxomyces	anomalus
ASV1004	11_E2	Elaphoglossum latifolium	Block3	11	P+	431.17	7.74473	2.34745	55.6727	183.676	3.29922	1.3809	Fungi	Basidiomycota	Tremellomycetes	Tremellales	Bulleribasidiaceae	Derxomyces	anomalus
ASV1004	11_H1	Hymenophyllum polyanthos	Block3	11	P+	485.675	10.6622	0.943457	45.5513	514.783	11.3012	0	Fungi	Basidiomycota	Tremellomycetes	Tremellales	Bulleribasidiaceae	Derxomyces	anomalus
ASV1004	11_H2	Hymenophyllum polyanthos	Block3	11	P+	494.745	12.4683	0.874452	39.6803	565.777	14.2584	0	Fungi	Basidiomycota	Tremellomycetes	Tremellales	Bulleribasidiaceae	Derxomyces	anomalus
ASV1004	11_M1	Melpomene wolfii	Block3	11	P+	477.535	10.0298	1.0367	47.6118	460.628	9.67467	0	Fungi	Basidiomycota	Tremellomycetes	Tremellales	Bulleribasidiaceae	Derxomyces	anomalus
ASV1004	11_M2	Melpomene wolfii	Block3	11	P+	476.834	6.80876	0.798513	70.0325	597.153	8.5268	0	Fungi	Basidiomycota	Tremellomycetes	Tremellales	Bulleribasidiaceae	Derxomyces	anomalus
ASV1004	12_C1	Cyathea peladensis	Block3	12	C	441.884	23.971	1.2046	18.4341	366.832	19.8996	0	Fungi	Basidiomycota	Tremellomycetes	Tremellales	Bulleribasidiaceae	Derxomyces	anomalus
ASV1004	12_C2	Cyathea peladensis	Block3	12	C	446.169	23.0036	1.3174	19.3956	338.675	17.4614	6.0241	Fungi	Basidiomycota	Tremellomycetes	Tremellales	Bulleribasidiaceae	Derxomyces	anomalus
ASV1004	12_E1	Elaphoglossum latifolium	Block3	12	C	427.962	11.4313	0.904233	37.4377	473.288	12.642	0	Fungi	Basidiomycota	Tremellomycetes	Tremellales	Bulleribasidiaceae	Derxomyces	anomalus
ASV1004	12_E2	Elaphoglossum latifolium	Block3	12	C	416.748	11.1166	0.603383	37.4889	690.685	18.4237	0.679348	Fungi	Basidiomycota	Tremellomycetes	Tremellales	Bulleribasidiaceae	Derxomyces	anomalus
ASV1004	12_H1	Hymenophyllum polyanthos	Block3	12	C	476.899	14.2861	1.27669	33.3821	373.543	11.1899	0	Fungi	Basidiomycota	Tremellomycetes	Tremellales	Bulleribasidiaceae	Derxomyces	anomalus
ASV1004	12_H2	Hymenophyllum polyanthos	Block3	12	C	494.629	12.1712	0.616856	40.6394	801.855	19.7309	0	Fungi	Basidiomycota	Tremellomycetes	Tremellales	Bulleribasidiaceae	Derxomyces	anomalus
ASV1004	12_M1	Melpomene wolfii	Block3	12	C	486.676	11.7301	0.516632	41.4896	942.016	22.7049	0	Fungi	Basidiomycota	Tremellomycetes	Tremellales	Bulleribasidiaceae	Derxomyces	anomalus
ASV1004	12_M2	Melpomene wolfii	Block3	12	C	484.034	10.0309	0.79319	48.2544	610.237	12.6462	0	Fungi	Basidiomycota	Tremellomycetes	Tremellales	Bulleribasidiaceae	Derxomyces	anomalus
ASV1004	13_C1	Cyathea peladensis	Block3	13	N+	457.244	21.7969	0.963365	20.9774	474.632	22.6258	0	Fungi	Basidiomycota	Tremellomycetes	Tremellales	Bulleribasidiaceae	Derxomyces	anomalus
ASV1004	13_E1	Elaphoglossum latifolium	Block3	13	N+	418.298	12.1107	0.581733	34.5395	719.055	20.8183	0	Fungi	Basidiomycota	Tremellomycetes	Tremellales	Bulleribasidiaceae	Derxomyces	anomalus
ASV1004	13_E2	Elaphoglossum latifolium	Block3	13	N+	438.094	10.1746	0.426199	43.0577	1027.91	23.8728	0	Fungi	Basidiomycota	Tremellomycetes	Tremellales	Bulleribasidiaceae	Derxomyces	anomalus
ASV1004	13_H1	Hymenophyllum polyanthos	Block3	13	N+	462.858	15.606	0.774469	29.659	597.645	20.1506	0	Fungi	Basidiomycota	Tremellomycetes	Tremellales	Bulleribasidiaceae	Derxomyces	anomalus
ASV1004	13_H2	Hymenophyllum polyanthos	Block3	13	N+	501.915	10.9391	0.45711	45.8828	1098.02	23.931	0	Fungi	Basidiomycota	Tremellomycetes	Tremellales	Bulleribasidiaceae	Derxomyces	anomalus
ASV1004	13_M1	Melpomene wolfii	Block3	13	N+	471.128	12.0238	0.596161	39.1828	790.271	20.1688	0	Fungi	Basidiomycota	Tremellomycetes	Tremellales	Bulleribasidiaceae	Derxomyces	anomalus
ASV1004	13_M2	Melpomene wolfii	Block3	13	N+	486.553	10.2887	0.670588	47.2898	725.562	15.3429	0	Fungi	Basidiomycota	Tremellomycetes	Tremellales	Bulleribasidiaceae	Derxomyces	anomalus
ASV1004	14_C1	Cyathea peladensis	Block3	14	N+P+	445.851	29.0323	5.59243	15.3571	79.7241	5.19137	6.94952	Fungi	Basidiomycota	Tremellomycetes	Tremellales	Bulleribasidiaceae	Derxomyces	anomalus
ASV1004	14_C2	Cyathea peladensis	Block3	14	N+P+	452.682	24.4252	2.7217	18.5334	166.323	8.97425	0.255161	Fungi	Basidiomycota	Tremellomycetes	Tremellales	Bulleribasidiaceae	Derxomyces	anomalus
ASV1004	14_E1	Elaphoglossum latifolium	Block3	14	N+P+	430.512	9.95893	1.83239	43.2287	234.945	5.43494	0	Fungi	Basidiomycota	Tremellomycetes	Tremellales	Bulleribasidiaceae	Derxomyces	anomalus
ASV1004	14_E2	Elaphoglossum latifolium	Block3	14	N+P+	415.451	9.41326	1.46288	44.1347	283.996	6.43476	4.92445	Fungi	Basidiomycota	Tremellomycetes	Tremellales	Bulleribasidiaceae	Derxomyces	anomalus
ASV1004	14_H1	Hymenophyllum polyanthos	Block3	14	N+P+	499.347	12.3386	1.26653	40.4703	394.263	9.74203	0	Fungi	Basidiomycota	Tremellomycetes	Tremellales	Bulleribasidiaceae	Derxomyces	anomalus
ASV1004	14_H2	Hymenophyllum polyanthos	Block3	14	N+P+	495.901	10.3059	1.03927	48.1182	477.165	9.91652	0	Fungi	Basidiomycota	Tremellomycetes	Tremellales	Bulleribasidiaceae	Derxomyces	anomalus
ASV1004	14_M1	Melpomene wolfii	Block3	14	N+P+	487.659	14.202	1.71909	34.3373	283.672	8.26133	0	Fungi	Basidiomycota	Tremellomycetes	Tremellales	Bulleribasidiaceae	Derxomyces	anomalus
ASV1004	14_M2	Melpomene wolfii	Block3	14	N+P+	482.101	15.099	1.35778	31.9295	355.066	11.1203	0	Fungi	Basidiomycota	Tremellomycetes	Tremellales	Bulleribasidiaceae	Derxomyces	anomalus
ASV1004	16_C1	Cyathea peladensis	Block3	16	P+	441.285	16.1236	1.47682	27.3688	298.807	10.9178	29.798	Fungi	Basidiomycota	Tremellomycetes	Tremellales	Bulleribasidiaceae	Derxomyces	anomalus
ASV1004	16_C2	Cyathea peladensis	Block3	16	P+	462.356	19.4953	1.11565	23.7162	414.428	17.4745	0	Fungi	Basidiomycota	Tremellomycetes	Tremellales	Bulleribasidiaceae	Derxomyces	anomalus
ASV1004	16_E1	Elaphoglossum latifolium	Block3	16	P+	439.059	6.43872	2.60128	68.1904	168.786	2.47522	0	Fungi	Basidiomycota	Tremellomycetes	Tremellales	Bulleribasidiaceae	Derxomyces	anomalus
ASV1004	16_E2	Elaphoglossum latifolium	Block3	16	P+	440.652	8.10206	1.45809	54.3877	302.211	5.55661	0	Fungi	Basidiomycota	Tremellomycetes	Tremellales	Bulleribasidiaceae	Derxomyces	anomalus
ASV1004	16_H1	Hymenophyllum polyanthos	Block3	16	P+	501.524	5.67639	0.66705	88.3526	751.853	8.50969	0	Fungi	Basidiomycota	Tremellomycetes	Tremellales	Bulleribasidiaceae	Derxomyces	anomalus
ASV1004	16_H2	Hymenophyllum polyanthos	Block3	16	P+	496.882	10.1364	1.14631	49.0197	433.463	8.84264	0	Fungi	Basidiomycota	Tremellomycetes	Tremellales	Bulleribasidiaceae	Derxomyces	anomalus
ASV1004	16_M1	Melpomene wolfii	Block3	16	P+	463.896	15.7957		29.3684			0	Fungi	Basidiomycota	Tremellomycetes	Tremellales	Bulleribasidiaceae	Derxomyces	anomalus
ASV1004	16_M2	Melpomene wolfii	Block3	16	P+	484.584	6.91549	0.469147	70.0723	1032.9	14.7406	0	Fungi	Basidiomycota	Tremellomycetes	Tremellales	Bulleribasidiaceae	Derxomyces	anomalus
ASV1004	17_C1	Cyathea peladensis	Block3	17	C	444.281	19.7626	1.27236	22.4809	349.18	15.5323	0	Fungi	Basidiomycota	Tremellomycetes	Tremellales	Bulleribasidiaceae	Derxomyces	anomalus
ASV1004	17_C2	Cyathea peladensis	Block3	17	C	444.988	19.3254	1.14021	23.0261	390.267	16.9489	13.1026	Fungi	Basidiomycota	Tremellomycetes	Tremellales	Bulleribasidiaceae	Derxomyces	anomalus
ASV1004	17_E1	Elaphoglossum latifolium	Block3	17	C	416.014	5.98242	0.39653	69.5394	1049.14	15.0869	5.55556	Fungi	Basidiomycota	Tremellomycetes	Tremellales	Bulleribasidiaceae	Derxomyces	anomalus
ASV1004	17_E2	Elaphoglossum latifolium	Block3	17	C	421.826	7.08118	0.457051	59.57	922.928	15.4932	0	Fungi	Basidiomycota	Tremellomycetes	Tremellales	Bulleribasidiaceae	Derxomyces	anomalus
ASV1004	17_H1	Hymenophyllum polyanthos	Block3	17	C	502.478	8.20559	0.465994	61.2361	1078.29	17.6088	0	Fungi	Basidiomycota	Tremellomycetes	Tremellales	Bulleribasidiaceae	Derxomyces	anomalus
ASV1004	17_H2	Hymenophyllum polyanthos	Block3	17	C	498.541	8.61445	0.433489	57.8727	1150.07	19.8723	1.82371	Fungi	Basidiomycota	Tremellomycetes	Tremellales	Bulleribasidiaceae	Derxomyces	anomalus
ASV1004	17_M1	Melpomene wolfii	Block3	17	C	478.984	8.5474	0.647636	56.0385	739.588	13.1978	0	Fungi	Basidiomycota	Tremellomycetes	Tremellales	Bulleribasidiaceae	Derxomyces	anomalus
ASV1004	17_M2	Melpomene wolfii	Block3	17	C	490.159	10.6191	0.453431	46.1583	1081	23.4194	0	Fungi	Basidiomycota	Tremellomycetes	Tremellales	Bulleribasidiaceae	Derxomyces	anomalus
ASV1004	18_C1	Cyathea peladensis	Block3	18	N+P+	446.528	25.0189	3.40027	17.8476	131.321	7.35791	0.645729	Fungi	Basidiomycota	Tremellomycetes	Tremellales	Bulleribasidiaceae	Derxomyces	anomalus
ASV1004	18_C2	Cyathea peladensis	Block3	18	N+P+	456.805	25.3284	2.05574	18.0353	222.209	12.3208	0	Fungi	Basidiomycota	Tremellomycetes	Tremellales	Bulleribasidiaceae	Derxomyces	anomalus
ASV1004	18_E1	Elaphoglossum latifolium	Block3	18	N+P+	0.85194	0.08427	3.12249	10.1096	0.27284	0.0269881	0	Fungi	Basidiomycota	Tremellomycetes	Tremellales	Bulleribasidiaceae	Derxomyces	anomalus
ASV1004	18_E2	Elaphoglossum latifolium	Block3	18	N+P+	789.799	24.9341	0.999181	31.6755	790.446	24.9545	0	Fungi	Basidiomycota	Tremellomycetes	Tremellales	Bulleribasidiaceae	Derxomyces	anomalus
ASV1004	18_H1	Hymenophyllum polyanthos	Block3	18	N+P+	499.281	10.2336	0.81034	48.7883	616.137	12.6288	0	Fungi	Basidiomycota	Tremellomycetes	Tremellales	Bulleribasidiaceae	Derxomyces	anomalus
ASV1004	18_H2	Hymenophyllum polyanthos	Block3	18	N+P+	486.466	11.4605	1.5967	42.4472	304.67	7.17762	0	Fungi	Basidiomycota	Tremellomycetes	Tremellales	Bulleribasidiaceae	Derxomyces	anomalus
ASV1004	18_M1	Melpomene wolfii	Block3	18	N+P+							0	Fungi	Basidiomycota	Tremellomycetes	Tremellales	Bulleribasidiaceae	Derxomyces	anomalus
ASV1004	19_C1	Cyathea peladensis	Block3	19	N+	459.107	24.2174	1.54241	18.9577	297.655	15.701	0	Fungi	Basidiomycota	Tremellomycetes	Tremellales	Bulleribasidiaceae	Derxomyces	anomalus
ASV1004	19_C2	Cyathea peladensis	Block3	19	N+	456.188	19.7017	0.858431	23.1548	531.42	22.9508	0	Fungi	Basidiomycota	Tremellomycetes	Tremellales	Bulleribasidiaceae	Derxomyces	anomalus
ASV1004	19_E1	Elaphoglossum latifolium	Block3	19	N+	408.554	9.9005	0.317895	41.266	1285.18	31.1439	0	Fungi	Basidiomycota	Tremellomycetes	Tremellales	Bulleribasidiaceae	Derxomyces	anomalus
ASV1004	19_E2	Elaphoglossum latifolium	Block3	19	N+	441.721	8.63897	0.346331	51.1312	1275.43	24.9443	0	Fungi	Basidiomycota	Tremellomycetes	Tremellales	Bulleribasidiaceae	Derxomyces	anomalus
ASV1004	19_H1	Hymenophyllum polyanthos	Block3	19	N+	474.921	12.1139	0.470044	39.2047	1010.37	25.7718	0.181206	Fungi	Basidiomycota	Tremellomycetes	Tremellales	Bulleribasidiaceae	Derxomyces	anomalus
ASV1004	19_H2	Hymenophyllum polyanthos	Block3	19	N+	510.27	10.2004	0.394173	50.0247	1294.53	25.8779	0	Fungi	Basidiomycota	Tremellomycetes	Tremellales	Bulleribasidiaceae	Derxomyces	anomalus
ASV1004	19_M1	Melpomene wolfii	Block3	19	N+	496.557	7.61246		65.2295			0	Fungi	Basidiomycota	Tremellomycetes	Tremellales	Bulleribasidiaceae	Derxomyces	anomalus
ASV1004	19_M2	Melpomene wolfii	Block3	19	N+	478.379	10.8996	0.633599	43.8897	755.019	17.2026	0	Fungi	Basidiomycota	Tremellomycetes	Tremellales	Bulleribasidiaceae	Derxomyces	anomalus
ASV1004	2_C1	Cyathea peladensis	Block1	2	P+	459.995	24.3304	2.33539	18.9062	196.967	10.4182	0	Fungi	Basidiomycota	Tremellomycetes	Tremellales	Bulleribasidiaceae	Derxomyces	anomalus
ASV1004	2_C2	Cyathea peladensis	Block1	2	P+	456.634	16.0337	2.82362	28.4797	161.719	5.67841	0	Fungi	Basidiomycota	Tremellomycetes	Tremellales	Bulleribasidiaceae	Derxomyces	anomalus
ASV1004	2_E1	Elaphoglossum latifolium	Block1	2	P+	440.921	12.7404	2.22649	34.6082	198.034	5.72217	0	Fungi	Basidiomycota	Tremellomycetes	Tremellales	Bulleribasidiaceae	Derxomyces	anomalus
ASV1004	2_E2	Elaphoglossum latifolium	Block1	2	P+	452.901	10.5679	1.5195	42.8563	298.059	6.95485	0	Fungi	Basidiomycota	Tremellomycetes	Tremellales	Bulleribasidiaceae	Derxomyces	anomalus
ASV1004	2_H1	Hymenophyllum polyanthos	Block1	2	P+	516.498	9.04534	1.17919	57.1011	438.01	7.67079	0	Fungi	Basidiomycota	Tremellomycetes	Tremellales	Bulleribasidiaceae	Derxomyces	anomalus
ASV1004	2_H2	Hymenophyllum polyanthos	Block1	2	P+	505.926	11.4138	1.34377	44.326	376.498	8.49384	0	Fungi	Basidiomycota	Tremellomycetes	Tremellales	Bulleribasidiaceae	Derxomyces	anomalus
ASV1004	2_M1	Melpomene wolfii	Block1	2	P+	502.154	9.94839	0.904418	50.4759	555.224	10.9998	0	Fungi	Basidiomycota	Tremellomycetes	Tremellales	Bulleribasidiaceae	Derxomyces	anomalus
ASV1004	2_M2	Melpomene wolfii	Block1	2	P+	492.197	10.9331	1.02402	45.019	480.65	10.6766	0	Fungi	Basidiomycota	Tremellomycetes	Tremellales	Bulleribasidiaceae	Derxomyces	anomalus
ASV1004	3_C1	Cyathea peladensis	Block1	3	N+	455.834	24.3925	1.17639	18.6874	387.485	20.735	0.613497	Fungi	Basidiomycota	Tremellomycetes	Tremellales	Bulleribasidiaceae	Derxomyces	anomalus
ASV1004	3_C2	Cyathea peladensis	Block1	3	N+	456.608	21.6717	1.10927	21.0693	411.63	19.537	0	Fungi	Basidiomycota	Tremellomycetes	Tremellales	Bulleribasidiaceae	Derxomyces	anomalus
ASV1004	3_E1	Elaphoglossum latifolium	Block1	3	N+	434.812	11.6711	0.542351	37.2555	801.718	21.5194	0	Fungi	Basidiomycota	Tremellomycetes	Tremellales	Bulleribasidiaceae	Derxomyces	anomalus
ASV1004	3_E2	Elaphoglossum latifolium	Block1	3	N+	441.474	13.0887	0.538166	33.7295	820.331	24.3209	7.52864	Fungi	Basidiomycota	Tremellomycetes	Tremellales	Bulleribasidiaceae	Derxomyces	anomalus
ASV1004	3_H1	Hymenophyllum polyanthos	Block1	3	N+	474.459	13.0026	0.661735	36.4895	716.993	19.6493	0	Fungi	Basidiomycota	Tremellomycetes	Tremellales	Bulleribasidiaceae	Derxomyces	anomalus
ASV1004	3_H2	Hymenophyllum polyanthos	Block1	3	N+	498.326	10.6634	0.433189	46.7323	1150.37	24.616	0	Fungi	Basidiomycota	Tremellomycetes	Tremellales	Bulleribasidiaceae	Derxomyces	anomalus
ASV1004	3_M1	Melpomene wolfii	Block1	3	N+	482.921	9.50545	0.333852	50.8046	1446.51	28.4721	0	Fungi	Basidiomycota	Tremellomycetes	Tremellales	Bulleribasidiaceae	Derxomyces	anomalus
ASV1004	3_M2	Melpomene wolfii	Block1	3	N+	480.548	10.7241	0.904735	44.81	531.147	11.8533	0	Fungi	Basidiomycota	Tremellomycetes	Tremellales	Bulleribasidiaceae	Derxomyces	anomalus
ASV1004	4_C1	Cyathea peladensis	Block1	4	N+P+	451.408	24.039	2.39613	18.7782	188.39	10.0324	0	Fungi	Basidiomycota	Tremellomycetes	Tremellales	Bulleribasidiaceae	Derxomyces	anomalus
ASV1004	4_C2	Cyathea peladensis	Block1	4	N+P+	450.592	26.0284	1.86818	17.3115	241.193	13.9325	0	Fungi	Basidiomycota	Tremellomycetes	Tremellales	Bulleribasidiaceae	Derxomyces	anomalus
ASV1004	4_E1	Elaphoglossum latifolium	Block1	4	N+P+	451.898	11.7142	1.00185	38.577	451.063	11.6925	0	Fungi	Basidiomycota	Tremellomycetes	Tremellales	Bulleribasidiaceae	Derxomyces	anomalus
ASV1004	4_E2	Elaphoglossum latifolium	Block1	4	N+P+	435.509	8.2553	3.10981	52.7551	140.044	2.6546	3.79147	Fungi	Basidiomycota	Tremellomycetes	Tremellales	Bulleribasidiaceae	Derxomyces	anomalus
ASV1004	4_H1	Hymenophyllum polyanthos	Block1	4	N+P+	484.492	12.4317	1.10957	38.9723	436.648	11.2041	0	Fungi	Basidiomycota	Tremellomycetes	Tremellales	Bulleribasidiaceae	Derxomyces	anomalus
ASV1004	4_H2	Hymenophyllum polyanthos	Block1	4	N+P+	490.111	13.4784	1.21468	36.3627	403.491	11.0963	0	Fungi	Basidiomycota	Tremellomycetes	Tremellales	Bulleribasidiaceae	Derxomyces	anomalus
ASV1004	4_M1	Melpomene wolfii	Block1	4	N+P+	479.786	12.9644	1.07495	37.0079	446.334	12.0605	0	Fungi	Basidiomycota	Tremellomycetes	Tremellales	Bulleribasidiaceae	Derxomyces	anomalus
ASV1004	4_M2	Melpomene wolfii	Block1	4	N+P+	486.154	18.8484	1.64031	25.7929	296.379	11.4907	0	Fungi	Basidiomycota	Tremellomycetes	Tremellales	Bulleribasidiaceae	Derxomyces	anomalus
ASV1004	6_C1	Cyathea peladensis	Block2	6	N+	452.504	22.6441	0.966782	19.9834	468.052	23.4221	7.11111	Fungi	Basidiomycota	Tremellomycetes	Tremellales	Bulleribasidiaceae	Derxomyces	anomalus
ASV1004	6_E1	Elaphoglossum latifolium	Block2	6	N+	453.825	10.0891	0.620107	44.9818	731.85	16.2699	0	Fungi	Basidiomycota	Tremellomycetes	Tremellales	Bulleribasidiaceae	Derxomyces	anomalus
ASV1004	6_E2	Elaphoglossum latifolium	Block2	6	N+	434.211	10.5368	0.557418	41.2089	778.969	18.903	1.29526	Fungi	Basidiomycota	Tremellomycetes	Tremellales	Bulleribasidiaceae	Derxomyces	anomalus
ASV1004	6_H1	Hymenophyllum polyanthos	Block2	6	N+	507.095	10.5944	0.624935	47.8646	811.437	16.9528	0	Fungi	Basidiomycota	Tremellomycetes	Tremellales	Bulleribasidiaceae	Derxomyces	anomalus
ASV1004	6_H2	Hymenophyllum polyanthos	Block2	6	N+	504.163	10.2557	0.69152	49.1594	729.064	14.8306	0	Fungi	Basidiomycota	Tremellomycetes	Tremellales	Bulleribasidiaceae	Derxomyces	anomalus
ASV1004	6_M1	Melpomene wolfii	Block2	6	N+	485.039	11.7112	0.900471	41.4167	538.651	13.0056	0	Fungi	Basidiomycota	Tremellomycetes	Tremellales	Bulleribasidiaceae	Derxomyces	anomalus
ASV1004	6_M2	Melpomene wolfii	Block2	6	N+	481.113	9.02318	0.840122	53.3197	572.671	10.7403	0	Fungi	Basidiomycota	Tremellomycetes	Tremellales	Bulleribasidiaceae	Derxomyces	anomalus
ASV1004	7_C1	Cyathea peladensis	Block2	7	C	445.175	17.0207	0.888765	26.1549	500.891	19.151	5.49318	Fungi	Basidiomycota	Tremellomycetes	Tremellales	Bulleribasidiaceae	Derxomyces	anomalus
ASV1004	7_C2	Cyathea peladensis	Block2	7	C	446.65	19.2695	1.02248	23.1791	436.83	18.8459	5.89247	Fungi	Basidiomycota	Tremellomycetes	Tremellales	Bulleribasidiaceae	Derxomyces	anomalus
ASV1004	7_E1	Elaphoglossum latifolium	Block2	7	C	434.011	10.313	0.491052	42.0837	883.839	21.0019	0	Fungi	Basidiomycota	Tremellomycetes	Tremellales	Bulleribasidiaceae	Derxomyces	anomalus
ASV1004	7_E2	Elaphoglossum latifolium	Block2	7	C	423.59	6.43936	0.37766	65.7814	1121.62	17.0507	0	Fungi	Basidiomycota	Tremellomycetes	Tremellales	Bulleribasidiaceae	Derxomyces	anomalus
ASV1004	7_H1	Hymenophyllum polyanthos	Block2	7	C	500.684	8.61436	0.488993	58.1221	1023.91	17.6165	0	Fungi	Basidiomycota	Tremellomycetes	Tremellales	Bulleribasidiaceae	Derxomyces	anomalus
ASV1004	7_H2	Hymenophyllum polyanthos	Block2	7	C	502.891	8.35067	0.49314	60.2217	1019.77	16.9337	0	Fungi	Basidiomycota	Tremellomycetes	Tremellales	Bulleribasidiaceae	Derxomyces	anomalus
ASV1004	7_M1	Melpomene wolfii	Block2	7	C	481.519	8.55324	0.493656	56.2966	975.413	17.3263	0	Fungi	Basidiomycota	Tremellomycetes	Tremellales	Bulleribasidiaceae	Derxomyces	anomalus
ASV1004	7_M2	Melpomene wolfii	Block2	7	C	478.274	8.32414	0.522585	57.4562	915.208	15.9288	0	Fungi	Basidiomycota	Tremellomycetes	Tremellales	Bulleribasidiaceae	Derxomyces	anomalus
ASV1004	8_C1	Cyathea peladensis	Block2	8	P+	455.27	20.735	4.73275	21.9566	96.1956	4.38118	0	Fungi	Basidiomycota	Tremellomycetes	Tremellales	Bulleribasidiaceae	Derxomyces	anomalus
ASV1004	8_C2	Cyathea peladensis	Block2	8	P+	452.111	20.0246	2.44434	22.5778	184.962	8.19223	0	Fungi	Basidiomycota	Tremellomycetes	Tremellales	Bulleribasidiaceae	Derxomyces	anomalus
ASV1004	8_E1	Elaphoglossum latifolium	Block2	8	P+	417.165	9.24644	3.61003	45.1163	115.557	2.56132	0	Fungi	Basidiomycota	Tremellomycetes	Tremellales	Bulleribasidiaceae	Derxomyces	anomalus
ASV1004	8_E2	Elaphoglossum latifolium	Block2	8	P+	429.014	9.38538	2.38199	45.7108	180.107	3.94014	0	Fungi	Basidiomycota	Tremellomycetes	Tremellales	Bulleribasidiaceae	Derxomyces	anomalus
ASV1004	8_H1	Hymenophyllum polyanthos	Block2	8	P+	495.887	9.66065	1.18401	51.3306	418.821	8.15929	0	Fungi	Basidiomycota	Tremellomycetes	Tremellales	Bulleribasidiaceae	Derxomyces	anomalus
ASV1004	8_H2	Hymenophyllum polyanthos	Block2	8	P+	497.915	10.487	1.18449	47.4791	420.362	8.85362	0	Fungi	Basidiomycota	Tremellomycetes	Tremellales	Bulleribasidiaceae	Derxomyces	anomalus
ASV1004	8_M1	Melpomene wolfii	Block2	8	P+	471.578	10.83	0.934595	43.5435	504.58	11.588	1.90036	Fungi	Basidiomycota	Tremellomycetes	Tremellales	Bulleribasidiaceae	Derxomyces	anomalus
ASV1004	8_M2	Melpomene wolfii	Block2	8	P+	466.887	10.772		43.3426			0	Fungi	Basidiomycota	Tremellomycetes	Tremellales	Bulleribasidiaceae	Derxomyces	anomalus
ASV1004	9_C1	Cyathea peladensis	Block2	9	N+P+	452.576	24.8284	1.99575	18.2282	226.77	12.4406	0	Fungi	Basidiomycota	Tremellomycetes	Tremellales	Bulleribasidiaceae	Derxomyces	anomalus
ASV1004	9_C2	Cyathea peladensis	Block2	9	N+P+	453.481	24.1568	2.34442	18.7724	193.43	10.304	0.338266	Fungi	Basidiomycota	Tremellomycetes	Tremellales	Bulleribasidiaceae	Derxomyces	anomalus
ASV1004	9_E1	Elaphoglossum latifolium	Block2	9	N+P+	430.09	10.8381	1.25107	39.6831	343.777	8.66306	0	Fungi	Basidiomycota	Tremellomycetes	Tremellales	Bulleribasidiaceae	Derxomyces	anomalus
ASV1004	9_E2	Elaphoglossum latifolium	Block2	9	N+P+	423.398	11.2061	1.17303	37.7829	360.944	9.5531	0	Fungi	Basidiomycota	Tremellomycetes	Tremellales	Bulleribasidiaceae	Derxomyces	anomalus
ASV1004	9_H1	Hymenophyllum polyanthos	Block2	9	N+P+	496.229	9.96729	0.853944	49.7858	581.102	11.6721	0	Fungi	Basidiomycota	Tremellomycetes	Tremellales	Bulleribasidiaceae	Derxomyces	anomalus
ASV1004	9_H2	Hymenophyllum polyanthos	Block2	9	N+P+	487.246	11.3627	0.933553	42.8813	521.926	12.1714	0	Fungi	Basidiomycota	Tremellomycetes	Tremellales	Bulleribasidiaceae	Derxomyces	anomalus
ASV1004	9_M1	Melpomene wolfii	Block2	9	N+P+	476.394	15.4375	0.855365	30.8596	556.948	18.0478	0	Fungi	Basidiomycota	Tremellomycetes	Tremellales	Bulleribasidiaceae	Derxomyces	anomalus
ASV1004	9_M2	Melpomene wolfii	Block2	9	N+P+	483.433	16.5388	0.644879	29.2302	749.649	25.6464	0	Fungi	Basidiomycota	Tremellomycetes	Tremellales	Bulleribasidiaceae	Derxomyces	anomalus
ASV1006	1_C1	Cyathea peladensis	Block1	1	C	465.569	38.4305	2.90024	12.1146	160.528	13.2508	0	Fungi	Ascomycota	Saccharomycetes	Saccharomycetales	Trichomonascaceae	Blastobotrys	muscicola
ASV1006	1_C2	Cyathea peladensis	Block1	1	C	443.081	20.1683	1.06651	21.9692	415.45	18.9106	0.519481	Fungi	Ascomycota	Saccharomycetes	Saccharomycetales	Trichomonascaceae	Blastobotrys	muscicola
ASV1006	1_E1	Elaphoglossum latifolium	Block1	1	C	423.699	10.895	0.551356	38.8891	768.467	19.7605	0	Fungi	Ascomycota	Saccharomycetes	Saccharomycetales	Trichomonascaceae	Blastobotrys	muscicola
ASV1006	1_E2	Elaphoglossum latifolium	Block1	1	C	409.572	7.77187	0.497304	52.6993	823.584	15.628	0	Fungi	Ascomycota	Saccharomycetes	Saccharomycetales	Trichomonascaceae	Blastobotrys	muscicola
ASV1006	1_H1	Hymenophyllum polyanthos	Block1	1	C	482.851	9.029	0.533785	53.4778	904.581	16.9151	0	Fungi	Ascomycota	Saccharomycetes	Saccharomycetales	Trichomonascaceae	Blastobotrys	muscicola
ASV1006	1_H2	Hymenophyllum polyanthos	Block1	1	C	512.269	9.68294	0.383048	52.9043	1337.35	25.2787	0	Fungi	Ascomycota	Saccharomycetes	Saccharomycetales	Trichomonascaceae	Blastobotrys	muscicola
ASV1006	1_M1	Melpomene wolfii	Block1	1	C	474.05	16.4279	1.48104	28.8563	320.08	11.0922	0	Fungi	Ascomycota	Saccharomycetes	Saccharomycetales	Trichomonascaceae	Blastobotrys	muscicola
ASV1006	1_M2	Melpomene wolfii	Block1	1	C	485.434	10.4434	0.659461	46.4824	736.107	15.8363	0	Fungi	Ascomycota	Saccharomycetes	Saccharomycetales	Trichomonascaceae	Blastobotrys	muscicola
ASV1006	11_C1	Cyathea peladensis	Block3	11	P+	442.135	23.3484	4.12897	18.9364	107.081	5.65479	0	Fungi	Ascomycota	Saccharomycetes	Saccharomycetales	Trichomonascaceae	Blastobotrys	muscicola
ASV1006	11_C2	Cyathea peladensis	Block3	11	P+	434.199	24.2745	2.8903	17.8871	150.226	8.39859	0	Fungi	Ascomycota	Saccharomycetes	Saccharomycetales	Trichomonascaceae	Blastobotrys	muscicola
ASV1006	11_E1	Elaphoglossum latifolium	Block3	11	P+	422.512	11.3801	2.02636	37.1272	208.508	5.61606	0	Fungi	Ascomycota	Saccharomycetes	Saccharomycetales	Trichomonascaceae	Blastobotrys	muscicola
ASV1006	11_E2	Elaphoglossum latifolium	Block3	11	P+	431.17	7.74473	2.34745	55.6727	183.676	3.29922	1.3809	Fungi	Ascomycota	Saccharomycetes	Saccharomycetales	Trichomonascaceae	Blastobotrys	muscicola
ASV1006	11_H1	Hymenophyllum polyanthos	Block3	11	P+	485.675	10.6622	0.943457	45.5513	514.783	11.3012	0	Fungi	Ascomycota	Saccharomycetes	Saccharomycetales	Trichomonascaceae	Blastobotrys	muscicola
ASV1006	11_H2	Hymenophyllum polyanthos	Block3	11	P+	494.745	12.4683	0.874452	39.6803	565.777	14.2584	0	Fungi	Ascomycota	Saccharomycetes	Saccharomycetales	Trichomonascaceae	Blastobotrys	muscicola
ASV1006	11_M1	Melpomene wolfii	Block3	11	P+	477.535	10.0298	1.0367	47.6118	460.628	9.67467	0	Fungi	Ascomycota	Saccharomycetes	Saccharomycetales	Trichomonascaceae	Blastobotrys	muscicola
ASV1006	11_M2	Melpomene wolfii	Block3	11	P+	476.834	6.80876	0.798513	70.0325	597.153	8.5268	0	Fungi	Ascomycota	Saccharomycetes	Saccharomycetales	Trichomonascaceae	Blastobotrys	muscicola
ASV1006	12_C1	Cyathea peladensis	Block3	12	C	441.884	23.971	1.2046	18.4341	366.832	19.8996	0	Fungi	Ascomycota	Saccharomycetes	Saccharomycetales	Trichomonascaceae	Blastobotrys	muscicola
ASV1006	12_C2	Cyathea peladensis	Block3	12	C	446.169	23.0036	1.3174	19.3956	338.675	17.4614	6.0241	Fungi	Ascomycota	Saccharomycetes	Saccharomycetales	Trichomonascaceae	Blastobotrys	muscicola
ASV1006	12_E1	Elaphoglossum latifolium	Block3	12	C	427.962	11.4313	0.904233	37.4377	473.288	12.642	0	Fungi	Ascomycota	Saccharomycetes	Saccharomycetales	Trichomonascaceae	Blastobotrys	muscicola
ASV1006	12_E2	Elaphoglossum latifolium	Block3	12	C	416.748	11.1166	0.603383	37.4889	690.685	18.4237	0.679348	Fungi	Ascomycota	Saccharomycetes	Saccharomycetales	Trichomonascaceae	Blastobotrys	muscicola
ASV1006	12_H1	Hymenophyllum polyanthos	Block3	12	C	476.899	14.2861	1.27669	33.3821	373.543	11.1899	0	Fungi	Ascomycota	Saccharomycetes	Saccharomycetales	Trichomonascaceae	Blastobotrys	muscicola
ASV1006	12_H2	Hymenophyllum polyanthos	Block3	12	C	494.629	12.1712	0.616856	40.6394	801.855	19.7309	0	Fungi	Ascomycota	Saccharomycetes	Saccharomycetales	Trichomonascaceae	Blastobotrys	muscicola
ASV1006	12_M1	Melpomene wolfii	Block3	12	C	486.676	11.7301	0.516632	41.4896	942.016	22.7049	0	Fungi	Ascomycota	Saccharomycetes	Saccharomycetales	Trichomonascaceae	Blastobotrys	muscicola
ASV1006	12_M2	Melpomene wolfii	Block3	12	C	484.034	10.0309	0.79319	48.2544	610.237	12.6462	0	Fungi	Ascomycota	Saccharomycetes	Saccharomycetales	Trichomonascaceae	Blastobotrys	muscicola
ASV1006	13_C1	Cyathea peladensis	Block3	13	N+	457.244	21.7969	0.963365	20.9774	474.632	22.6258	0	Fungi	Ascomycota	Saccharomycetes	Saccharomycetales	Trichomonascaceae	Blastobotrys	muscicola
ASV1006	13_E1	Elaphoglossum latifolium	Block3	13	N+	418.298	12.1107	0.581733	34.5395	719.055	20.8183	0	Fungi	Ascomycota	Saccharomycetes	Saccharomycetales	Trichomonascaceae	Blastobotrys	muscicola
ASV1006	13_E2	Elaphoglossum latifolium	Block3	13	N+	438.094	10.1746	0.426199	43.0577	1027.91	23.8728	0	Fungi	Ascomycota	Saccharomycetes	Saccharomycetales	Trichomonascaceae	Blastobotrys	muscicola
ASV1006	13_H1	Hymenophyllum polyanthos	Block3	13	N+	462.858	15.606	0.774469	29.659	597.645	20.1506	0	Fungi	Ascomycota	Saccharomycetes	Saccharomycetales	Trichomonascaceae	Blastobotrys	muscicola
ASV1006	13_H2	Hymenophyllum polyanthos	Block3	13	N+	501.915	10.9391	0.45711	45.8828	1098.02	23.931	0	Fungi	Ascomycota	Saccharomycetes	Saccharomycetales	Trichomonascaceae	Blastobotrys	muscicola
ASV1006	13_M1	Melpomene wolfii	Block3	13	N+	471.128	12.0238	0.596161	39.1828	790.271	20.1688	0	Fungi	Ascomycota	Saccharomycetes	Saccharomycetales	Trichomonascaceae	Blastobotrys	muscicola
ASV1006	13_M2	Melpomene wolfii	Block3	13	N+	486.553	10.2887	0.670588	47.2898	725.562	15.3429	0	Fungi	Ascomycota	Saccharomycetes	Saccharomycetales	Trichomonascaceae	Blastobotrys	muscicola
ASV1006	14_C1	Cyathea peladensis	Block3	14	N+P+	445.851	29.0323	5.59243	15.3571	79.7241	5.19137	6.94952	Fungi	Ascomycota	Saccharomycetes	Saccharomycetales	Trichomonascaceae	Blastobotrys	muscicola
ASV1006	14_C2	Cyathea peladensis	Block3	14	N+P+	452.682	24.4252	2.7217	18.5334	166.323	8.97425	0.255161	Fungi	Ascomycota	Saccharomycetes	Saccharomycetales	Trichomonascaceae	Blastobotrys	muscicola
ASV1006	14_E1	Elaphoglossum latifolium	Block3	14	N+P+	430.512	9.95893	1.83239	43.2287	234.945	5.43494	0	Fungi	Ascomycota	Saccharomycetes	Saccharomycetales	Trichomonascaceae	Blastobotrys	muscicola
ASV1006	14_E2	Elaphoglossum latifolium	Block3	14	N+P+	415.451	9.41326	1.46288	44.1347	283.996	6.43476	4.92445	Fungi	Ascomycota	Saccharomycetes	Saccharomycetales	Trichomonascaceae	Blastobotrys	muscicola
ASV1006	14_H1	Hymenophyllum polyanthos	Block3	14	N+P+	499.347	12.3386	1.26653	40.4703	394.263	9.74203	0	Fungi	Ascomycota	Saccharomycetes	Saccharomycetales	Trichomonascaceae	Blastobotrys	muscicola
ASV1006	14_H2	Hymenophyllum polyanthos	Block3	14	N+P+	495.901	10.3059	1.03927	48.1182	477.165	9.91652	0	Fungi	Ascomycota	Saccharomycetes	Saccharomycetales	Trichomonascaceae	Blastobotrys	muscicola
ASV1006	14_M1	Melpomene wolfii	Block3	14	N+P+	487.659	14.202	1.71909	34.3373	283.672	8.26133	0	Fungi	Ascomycota	Saccharomycetes	Saccharomycetales	Trichomonascaceae	Blastobotrys	muscicola
ASV1006	14_M2	Melpomene wolfii	Block3	14	N+P+	482.101	15.099	1.35778	31.9295	355.066	11.1203	0	Fungi	Ascomycota	Saccharomycetes	Saccharomycetales	Trichomonascaceae	Blastobotrys	muscicola
ASV1006	16_C1	Cyathea peladensis	Block3	16	P+	441.285	16.1236	1.47682	27.3688	298.807	10.9178	29.798	Fungi	Ascomycota	Saccharomycetes	Saccharomycetales	Trichomonascaceae	Blastobotrys	muscicola
ASV1006	16_C2	Cyathea peladensis	Block3	16	P+	462.356	19.4953	1.11565	23.7162	414.428	17.4745	0	Fungi	Ascomycota	Saccharomycetes	Saccharomycetales	Trichomonascaceae	Blastobotrys	muscicola
ASV1006	16_E1	Elaphoglossum latifolium	Block3	16	P+	439.059	6.43872	2.60128	68.1904	168.786	2.47522	0	Fungi	Ascomycota	Saccharomycetes	Saccharomycetales	Trichomonascaceae	Blastobotrys	muscicola
ASV1006	16_E2	Elaphoglossum latifolium	Block3	16	P+	440.652	8.10206	1.45809	54.3877	302.211	5.55661	0	Fungi	Ascomycota	Saccharomycetes	Saccharomycetales	Trichomonascaceae	Blastobotrys	muscicola
ASV1006	16_H1	Hymenophyllum polyanthos	Block3	16	P+	501.524	5.67639	0.66705	88.3526	751.853	8.50969	0	Fungi	Ascomycota	Saccharomycetes	Saccharomycetales	Trichomonascaceae	Blastobotrys	muscicola
ASV1006	16_H2	Hymenophyllum polyanthos	Block3	16	P+	496.882	10.1364	1.14631	49.0197	433.463	8.84264	0	Fungi	Ascomycota	Saccharomycetes	Saccharomycetales	Trichomonascaceae	Blastobotrys	muscicola
ASV1006	16_M1	Melpomene wolfii	Block3	16	P+	463.896	15.7957		29.3684			0	Fungi	Ascomycota	Saccharomycetes	Saccharomycetales	Trichomonascaceae	Blastobotrys	muscicola
ASV1006	16_M2	Melpomene wolfii	Block3	16	P+	484.584	6.91549	0.469147	70.0723	1032.9	14.7406	0	Fungi	Ascomycota	Saccharomycetes	Saccharomycetales	Trichomonascaceae	Blastobotrys	muscicola
ASV1006	17_C1	Cyathea peladensis	Block3	17	C	444.281	19.7626	1.27236	22.4809	349.18	15.5323	0	Fungi	Ascomycota	Saccharomycetes	Saccharomycetales	Trichomonascaceae	Blastobotrys	muscicola
ASV1006	17_C2	Cyathea peladensis	Block3	17	C	444.988	19.3254	1.14021	23.0261	390.267	16.9489	13.1026	Fungi	Ascomycota	Saccharomycetes	Saccharomycetales	Trichomonascaceae	Blastobotrys	muscicola
ASV1006	17_E1	Elaphoglossum latifolium	Block3	17	C	416.014	5.98242	0.39653	69.5394	1049.14	15.0869	5.55556	Fungi	Ascomycota	Saccharomycetes	Saccharomycetales	Trichomonascaceae	Blastobotrys	muscicola
ASV1006	17_E2	Elaphoglossum latifolium	Block3	17	C	421.826	7.08118	0.457051	59.57	922.928	15.4932	0	Fungi	Ascomycota	Saccharomycetes	Saccharomycetales	Trichomonascaceae	Blastobotrys	muscicola
ASV1006	17_H1	Hymenophyllum polyanthos	Block3	17	C	502.478	8.20559	0.465994	61.2361	1078.29	17.6088	0	Fungi	Ascomycota	Saccharomycetes	Saccharomycetales	Trichomonascaceae	Blastobotrys	muscicola
ASV1006	17_H2	Hymenophyllum polyanthos	Block3	17	C	498.541	8.61445	0.433489	57.8727	1150.07	19.8723	1.82371	Fungi	Ascomycota	Saccharomycetes	Saccharomycetales	Trichomonascaceae	Blastobotrys	muscicola
ASV1006	17_M1	Melpomene wolfii	Block3	17	C	478.984	8.5474	0.647636	56.0385	739.588	13.1978	0	Fungi	Ascomycota	Saccharomycetes	Saccharomycetales	Trichomonascaceae	Blastobotrys	muscicola
ASV1006	17_M2	Melpomene wolfii	Block3	17	C	490.159	10.6191	0.453431	46.1583	1081	23.4194	0	Fungi	Ascomycota	Saccharomycetes	Saccharomycetales	Trichomonascaceae	Blastobotrys	muscicola
ASV1006	18_C1	Cyathea peladensis	Block3	18	N+P+	446.528	25.0189	3.40027	17.8476	131.321	7.35791	0.645729	Fungi	Ascomycota	Saccharomycetes	Saccharomycetales	Trichomonascaceae	Blastobotrys	muscicola
ASV1006	18_C2	Cyathea peladensis	Block3	18	N+P+	456.805	25.3284	2.05574	18.0353	222.209	12.3208	0	Fungi	Ascomycota	Saccharomycetes	Saccharomycetales	Trichomonascaceae	Blastobotrys	muscicola
ASV1006	18_E1	Elaphoglossum latifolium	Block3	18	N+P+	0.85194	0.08427	3.12249	10.1096	0.27284	0.0269881	0	Fungi	Ascomycota	Saccharomycetes	Saccharomycetales	Trichomonascaceae	Blastobotrys	muscicola
ASV1006	18_E2	Elaphoglossum latifolium	Block3	18	N+P+	789.799	24.9341	0.999181	31.6755	790.446	24.9545	0	Fungi	Ascomycota	Saccharomycetes	Saccharomycetales	Trichomonascaceae	Blastobotrys	muscicola
ASV1006	18_H1	Hymenophyllum polyanthos	Block3	18	N+P+	499.281	10.2336	0.81034	48.7883	616.137	12.6288	0	Fungi	Ascomycota	Saccharomycetes	Saccharomycetales	Trichomonascaceae	Blastobotrys	muscicola
ASV1006	18_H2	Hymenophyllum polyanthos	Block3	18	N+P+	486.466	11.4605	1.5967	42.4472	304.67	7.17762	0	Fungi	Ascomycota	Saccharomycetes	Saccharomycetales	Trichomonascaceae	Blastobotrys	muscicola
ASV1006	18_M1	Melpomene wolfii	Block3	18	N+P+							0	Fungi	Ascomycota	Saccharomycetes	Saccharomycetales	Trichomonascaceae	Blastobotrys	muscicola
ASV1006	19_C1	Cyathea peladensis	Block3	19	N+	459.107	24.2174	1.54241	18.9577	297.655	15.701	0	Fungi	Ascomycota	Saccharomycetes	Saccharomycetales	Trichomonascaceae	Blastobotrys	muscicola
ASV1006	19_C2	Cyathea peladensis	Block3	19	N+	456.188	19.7017	0.858431	23.1548	531.42	22.9508	0	Fungi	Ascomycota	Saccharomycetes	Saccharomycetales	Trichomonascaceae	Blastobotrys	muscicola
ASV1006	19_E1	Elaphoglossum latifolium	Block3	19	N+	408.554	9.9005	0.317895	41.266	1285.18	31.1439	0	Fungi	Ascomycota	Saccharomycetes	Saccharomycetales	Trichomonascaceae	Blastobotrys	muscicola
ASV1006	19_E2	Elaphoglossum latifolium	Block3	19	N+	441.721	8.63897	0.346331	51.1312	1275.43	24.9443	0	Fungi	Ascomycota	Saccharomycetes	Saccharomycetales	Trichomonascaceae	Blastobotrys	muscicola
ASV1006	19_H1	Hymenophyllum polyanthos	Block3	19	N+	474.921	12.1139	0.470044	39.2047	1010.37	25.7718	0.181206	Fungi	Ascomycota	Saccharomycetes	Saccharomycetales	Trichomonascaceae	Blastobotrys	muscicola
ASV1006	19_H2	Hymenophyllum polyanthos	Block3	19	N+	510.27	10.2004	0.394173	50.0247	1294.53	25.8779	0	Fungi	Ascomycota	Saccharomycetes	Saccharomycetales	Trichomonascaceae	Blastobotrys	muscicola
ASV1006	19_M1	Melpomene wolfii	Block3	19	N+	496.557	7.61246		65.2295			0	Fungi	Ascomycota	Saccharomycetes	Saccharomycetales	Trichomonascaceae	Blastobotrys	muscicola
ASV1006	19_M2	Melpomene wolfii	Block3	19	N+	478.379	10.8996	0.633599	43.8897	755.019	17.2026	0	Fungi	Ascomycota	Saccharomycetes	Saccharomycetales	Trichomonascaceae	Blastobotrys	muscicola
ASV1006	2_C1	Cyathea peladensis	Block1	2	P+	459.995	24.3304	2.33539	18.9062	196.967	10.4182	0	Fungi	Ascomycota	Saccharomycetes	Saccharomycetales	Trichomonascaceae	Blastobotrys	muscicola
ASV1006	2_C2	Cyathea peladensis	Block1	2	P+	456.634	16.0337	2.82362	28.4797	161.719	5.67841	0	Fungi	Ascomycota	Saccharomycetes	Saccharomycetales	Trichomonascaceae	Blastobotrys	muscicola
ASV1006	2_E1	Elaphoglossum latifolium	Block1	2	P+	440.921	12.7404	2.22649	34.6082	198.034	5.72217	0	Fungi	Ascomycota	Saccharomycetes	Saccharomycetales	Trichomonascaceae	Blastobotrys	muscicola
ASV1006	2_E2	Elaphoglossum latifolium	Block1	2	P+	452.901	10.5679	1.5195	42.8563	298.059	6.95485	0	Fungi	Ascomycota	Saccharomycetes	Saccharomycetales	Trichomonascaceae	Blastobotrys	muscicola
ASV1006	2_H1	Hymenophyllum polyanthos	Block1	2	P+	516.498	9.04534	1.17919	57.1011	438.01	7.67079	0	Fungi	Ascomycota	Saccharomycetes	Saccharomycetales	Trichomonascaceae	Blastobotrys	muscicola
ASV1006	2_H2	Hymenophyllum polyanthos	Block1	2	P+	505.926	11.4138	1.34377	44.326	376.498	8.49384	0	Fungi	Ascomycota	Saccharomycetes	Saccharomycetales	Trichomonascaceae	Blastobotrys	muscicola
ASV1006	2_M1	Melpomene wolfii	Block1	2	P+	502.154	9.94839	0.904418	50.4759	555.224	10.9998	0	Fungi	Ascomycota	Saccharomycetes	Saccharomycetales	Trichomonascaceae	Blastobotrys	muscicola
ASV1006	2_M2	Melpomene wolfii	Block1	2	P+	492.197	10.9331	1.02402	45.019	480.65	10.6766	0	Fungi	Ascomycota	Saccharomycetes	Saccharomycetales	Trichomonascaceae	Blastobotrys	muscicola
ASV1006	3_C1	Cyathea peladensis	Block1	3	N+	455.834	24.3925	1.17639	18.6874	387.485	20.735	0.613497	Fungi	Ascomycota	Saccharomycetes	Saccharomycetales	Trichomonascaceae	Blastobotrys	muscicola
ASV1006	3_C2	Cyathea peladensis	Block1	3	N+	456.608	21.6717	1.10927	21.0693	411.63	19.537	0	Fungi	Ascomycota	Saccharomycetes	Saccharomycetales	Trichomonascaceae	Blastobotrys	muscicola
ASV1006	3_E1	Elaphoglossum latifolium	Block1	3	N+	434.812	11.6711	0.542351	37.2555	801.718	21.5194	0	Fungi	Ascomycota	Saccharomycetes	Saccharomycetales	Trichomonascaceae	Blastobotrys	muscicola
ASV1006	3_E2	Elaphoglossum latifolium	Block1	3	N+	441.474	13.0887	0.538166	33.7295	820.331	24.3209	7.52864	Fungi	Ascomycota	Saccharomycetes	Saccharomycetales	Trichomonascaceae	Blastobotrys	muscicola
ASV1006	3_H1	Hymenophyllum polyanthos	Block1	3	N+	474.459	13.0026	0.661735	36.4895	716.993	19.6493	0	Fungi	Ascomycota	Saccharomycetes	Saccharomycetales	Trichomonascaceae	Blastobotrys	muscicola
ASV1006	3_H2	Hymenophyllum polyanthos	Block1	3	N+	498.326	10.6634	0.433189	46.7323	1150.37	24.616	0	Fungi	Ascomycota	Saccharomycetes	Saccharomycetales	Trichomonascaceae	Blastobotrys	muscicola
ASV1006	3_M1	Melpomene wolfii	Block1	3	N+	482.921	9.50545	0.333852	50.8046	1446.51	28.4721	0	Fungi	Ascomycota	Saccharomycetes	Saccharomycetales	Trichomonascaceae	Blastobotrys	muscicola
ASV1006	3_M2	Melpomene wolfii	Block1	3	N+	480.548	10.7241	0.904735	44.81	531.147	11.8533	0	Fungi	Ascomycota	Saccharomycetes	Saccharomycetales	Trichomonascaceae	Blastobotrys	muscicola
ASV1006	4_C1	Cyathea peladensis	Block1	4	N+P+	451.408	24.039	2.39613	18.7782	188.39	10.0324	0	Fungi	Ascomycota	Saccharomycetes	Saccharomycetales	Trichomonascaceae	Blastobotrys	muscicola
ASV1006	4_C2	Cyathea peladensis	Block1	4	N+P+	450.592	26.0284	1.86818	17.3115	241.193	13.9325	0	Fungi	Ascomycota	Saccharomycetes	Saccharomycetales	Trichomonascaceae	Blastobotrys	muscicola
ASV1006	4_E1	Elaphoglossum latifolium	Block1	4	N+P+	451.898	11.7142	1.00185	38.577	451.063	11.6925	0	Fungi	Ascomycota	Saccharomycetes	Saccharomycetales	Trichomonascaceae	Blastobotrys	muscicola
ASV1006	4_E2	Elaphoglossum latifolium	Block1	4	N+P+	435.509	8.2553	3.10981	52.7551	140.044	2.6546	3.79147	Fungi	Ascomycota	Saccharomycetes	Saccharomycetales	Trichomonascaceae	Blastobotrys	muscicola
ASV1006	4_H1	Hymenophyllum polyanthos	Block1	4	N+P+	484.492	12.4317	1.10957	38.9723	436.648	11.2041	0	Fungi	Ascomycota	Saccharomycetes	Saccharomycetales	Trichomonascaceae	Blastobotrys	muscicola
ASV1006	4_H2	Hymenophyllum polyanthos	Block1	4	N+P+	490.111	13.4784	1.21468	36.3627	403.491	11.0963	0	Fungi	Ascomycota	Saccharomycetes	Saccharomycetales	Trichomonascaceae	Blastobotrys	muscicola
ASV1006	4_M1	Melpomene wolfii	Block1	4	N+P+	479.786	12.9644	1.07495	37.0079	446.334	12.0605	0	Fungi	Ascomycota	Saccharomycetes	Saccharomycetales	Trichomonascaceae	Blastobotrys	muscicola
ASV1006	4_M2	Melpomene wolfii	Block1	4	N+P+	486.154	18.8484	1.64031	25.7929	296.379	11.4907	0	Fungi	Ascomycota	Saccharomycetes	Saccharomycetales	Trichomonascaceae	Blastobotrys	muscicola
ASV1006	6_C1	Cyathea peladensis	Block2	6	N+	452.504	22.6441	0.966782	19.9834	468.052	23.4221	7.11111	Fungi	Ascomycota	Saccharomycetes	Saccharomycetales	Trichomonascaceae	Blastobotrys	muscicola
ASV1006	6_E1	Elaphoglossum latifolium	Block2	6	N+	453.825	10.0891	0.620107	44.9818	731.85	16.2699	0	Fungi	Ascomycota	Saccharomycetes	Saccharomycetales	Trichomonascaceae	Blastobotrys	muscicola
ASV1006	6_E2	Elaphoglossum latifolium	Block2	6	N+	434.211	10.5368	0.557418	41.2089	778.969	18.903	1.29526	Fungi	Ascomycota	Saccharomycetes	Saccharomycetales	Trichomonascaceae	Blastobotrys	muscicola
ASV1006	6_H1	Hymenophyllum polyanthos	Block2	6	N+	507.095	10.5944	0.624935	47.8646	811.437	16.9528	0	Fungi	Ascomycota	Saccharomycetes	Saccharomycetales	Trichomonascaceae	Blastobotrys	muscicola
ASV1006	6_H2	Hymenophyllum polyanthos	Block2	6	N+	504.163	10.2557	0.69152	49.1594	729.064	14.8306	0	Fungi	Ascomycota	Saccharomycetes	Saccharomycetales	Trichomonascaceae	Blastobotrys	muscicola
ASV1006	6_M1	Melpomene wolfii	Block2	6	N+	485.039	11.7112	0.900471	41.4167	538.651	13.0056	0	Fungi	Ascomycota	Saccharomycetes	Saccharomycetales	Trichomonascaceae	Blastobotrys	muscicola
ASV1006	6_M2	Melpomene wolfii	Block2	6	N+	481.113	9.02318	0.840122	53.3197	572.671	10.7403	0	Fungi	Ascomycota	Saccharomycetes	Saccharomycetales	Trichomonascaceae	Blastobotrys	muscicola
ASV1006	7_C1	Cyathea peladensis	Block2	7	C	445.175	17.0207	0.888765	26.1549	500.891	19.151	5.49318	Fungi	Ascomycota	Saccharomycetes	Saccharomycetales	Trichomonascaceae	Blastobotrys	muscicola
ASV1006	7_C2	Cyathea peladensis	Block2	7	C	446.65	19.2695	1.02248	23.1791	436.83	18.8459	5.89247	Fungi	Ascomycota	Saccharomycetes	Saccharomycetales	Trichomonascaceae	Blastobotrys	muscicola
ASV1006	7_E1	Elaphoglossum latifolium	Block2	7	C	434.011	10.313	0.491052	42.0837	883.839	21.0019	0	Fungi	Ascomycota	Saccharomycetes	Saccharomycetales	Trichomonascaceae	Blastobotrys	muscicola
ASV1006	7_E2	Elaphoglossum latifolium	Block2	7	C	423.59	6.43936	0.37766	65.7814	1121.62	17.0507	0	Fungi	Ascomycota	Saccharomycetes	Saccharomycetales	Trichomonascaceae	Blastobotrys	muscicola
ASV1006	7_H1	Hymenophyllum polyanthos	Block2	7	C	500.684	8.61436	0.488993	58.1221	1023.91	17.6165	0	Fungi	Ascomycota	Saccharomycetes	Saccharomycetales	Trichomonascaceae	Blastobotrys	muscicola
ASV1006	7_H2	Hymenophyllum polyanthos	Block2	7	C	502.891	8.35067	0.49314	60.2217	1019.77	16.9337	0	Fungi	Ascomycota	Saccharomycetes	Saccharomycetales	Trichomonascaceae	Blastobotrys	muscicola
ASV1006	7_M1	Melpomene wolfii	Block2	7	C	481.519	8.55324	0.493656	56.2966	975.413	17.3263	0	Fungi	Ascomycota	Saccharomycetes	Saccharomycetales	Trichomonascaceae	Blastobotrys	muscicola
ASV1006	7_M2	Melpomene wolfii	Block2	7	C	478.274	8.32414	0.522585	57.4562	915.208	15.9288	0	Fungi	Ascomycota	Saccharomycetes	Saccharomycetales	Trichomonascaceae	Blastobotrys	muscicola
ASV1006	8_C1	Cyathea peladensis	Block2	8	P+	455.27	20.735	4.73275	21.9566	96.1956	4.38118	0	Fungi	Ascomycota	Saccharomycetes	Saccharomycetales	Trichomonascaceae	Blastobotrys	muscicola
ASV1006	8_C2	Cyathea peladensis	Block2	8	P+	452.111	20.0246	2.44434	22.5778	184.962	8.19223	0	Fungi	Ascomycota	Saccharomycetes	Saccharomycetales	Trichomonascaceae	Blastobotrys	muscicola
ASV1006	8_E1	Elaphoglossum latifolium	Block2	8	P+	417.165	9.24644	3.61003	45.1163	115.557	2.56132	0	Fungi	Ascomycota	Saccharomycetes	Saccharomycetales	Trichomonascaceae	Blastobotrys	muscicola
ASV1006	8_E2	Elaphoglossum latifolium	Block2	8	P+	429.014	9.38538	2.38199	45.7108	180.107	3.94014	0	Fungi	Ascomycota	Saccharomycetes	Saccharomycetales	Trichomonascaceae	Blastobotrys	muscicola
ASV1006	8_H1	Hymenophyllum polyanthos	Block2	8	P+	495.887	9.66065	1.18401	51.3306	418.821	8.15929	0	Fungi	Ascomycota	Saccharomycetes	Saccharomycetales	Trichomonascaceae	Blastobotrys	muscicola
ASV1006	8_H2	Hymenophyllum polyanthos	Block2	8	P+	497.915	10.487	1.18449	47.4791	420.362	8.85362	0	Fungi	Ascomycota	Saccharomycetes	Saccharomycetales	Trichomonascaceae	Blastobotrys	muscicola
ASV1006	8_M1	Melpomene wolfii	Block2	8	P+	471.578	10.83	0.934595	43.5435	504.58	11.588	1.90036	Fungi	Ascomycota	Saccharomycetes	Saccharomycetales	Trichomonascaceae	Blastobotrys	muscicola
ASV1006	8_M2	Melpomene wolfii	Block2	8	P+	466.887	10.772		43.3426			0	Fungi	Ascomycota	Saccharomycetes	Saccharomycetales	Trichomonascaceae	Blastobotrys	muscicola
ASV1006	9_C1	Cyathea peladensis	Block2	9	N+P+	452.576	24.8284	1.99575	18.2282	226.77	12.4406	0	Fungi	Ascomycota	Saccharomycetes	Saccharomycetales	Trichomonascaceae	Blastobotrys	muscicola
ASV1006	9_C2	Cyathea peladensis	Block2	9	N+P+	453.481	24.1568	2.34442	18.7724	193.43	10.304	0.338266	Fungi	Ascomycota	Saccharomycetes	Saccharomycetales	Trichomonascaceae	Blastobotrys	muscicola
ASV1006	9_E1	Elaphoglossum latifolium	Block2	9	N+P+	430.09	10.8381	1.25107	39.6831	343.777	8.66306	0	Fungi	Ascomycota	Saccharomycetes	Saccharomycetales	Trichomonascaceae	Blastobotrys	muscicola
ASV1006	9_E2	Elaphoglossum latifolium	Block2	9	N+P+	423.398	11.2061	1.17303	37.7829	360.944	9.5531	0	Fungi	Ascomycota	Saccharomycetes	Saccharomycetales	Trichomonascaceae	Blastobotrys	muscicola
ASV1006	9_H1	Hymenophyllum polyanthos	Block2	9	N+P+	496.229	9.96729	0.853944	49.7858	581.102	11.6721	0	Fungi	Ascomycota	Saccharomycetes	Saccharomycetales	Trichomonascaceae	Blastobotrys	muscicola
ASV1006	9_H2	Hymenophyllum polyanthos	Block2	9	N+P+	487.246	11.3627	0.933553	42.8813	521.926	12.1714	0	Fungi	Ascomycota	Saccharomycetes	Saccharomycetales	Trichomonascaceae	Blastobotrys	muscicola
ASV1006	9_M1	Melpomene wolfii	Block2	9	N+P+	476.394	15.4375	0.855365	30.8596	556.948	18.0478	0	Fungi	Ascomycota	Saccharomycetes	Saccharomycetales	Trichomonascaceae	Blastobotrys	muscicola
ASV1006	9_M2	Melpomene wolfii	Block2	9	N+P+	483.433	16.5388	0.644879	29.2302	749.649	25.6464	0	Fungi	Ascomycota	Saccharomycetes	Saccharomycetales	Trichomonascaceae	Blastobotrys	muscicola
ASV1007	1_C1	Cyathea peladensis	Block1	1	C	465.569	38.4305	2.90024	12.1146	160.528	13.2508	0	Fungi	Ascomycota	Leotiomycetes	Helotiales	Hyaloscyphaceae
ASV1007	1_C2	Cyathea peladensis	Block1	1	C	443.081	20.1683	1.06651	21.9692	415.45	18.9106	0.519481	Fungi	Ascomycota	Leotiomycetes	Helotiales	Hyaloscyphaceae
ASV1007	1_E1	Elaphoglossum latifolium	Block1	1	C	423.699	10.895	0.551356	38.8891	768.467	19.7605	0	Fungi	Ascomycota	Leotiomycetes	Helotiales	Hyaloscyphaceae
ASV1007	1_E2	Elaphoglossum latifolium	Block1	1	C	409.572	7.77187	0.497304	52.6993	823.584	15.628	0	Fungi	Ascomycota	Leotiomycetes	Helotiales	Hyaloscyphaceae
ASV1007	1_H1	Hymenophyllum polyanthos	Block1	1	C	482.851	9.029	0.533785	53.4778	904.581	16.9151	0	Fungi	Ascomycota	Leotiomycetes	Helotiales	Hyaloscyphaceae
ASV1007	1_H2	Hymenophyllum polyanthos	Block1	1	C	512.269	9.68294	0.383048	52.9043	1337.35	25.2787	0	Fungi	Ascomycota	Leotiomycetes	Helotiales	Hyaloscyphaceae
ASV1007	1_M1	Melpomene wolfii	Block1	1	C	474.05	16.4279	1.48104	28.8563	320.08	11.0922	0	Fungi	Ascomycota	Leotiomycetes	Helotiales	Hyaloscyphaceae
ASV1007	1_M2	Melpomene wolfii	Block1	1	C	485.434	10.4434	0.659461	46.4824	736.107	15.8363	0	Fungi	Ascomycota	Leotiomycetes	Helotiales	Hyaloscyphaceae
ASV1007	11_C1	Cyathea peladensis	Block3	11	P+	442.135	23.3484	4.12897	18.9364	107.081	5.65479	0	Fungi	Ascomycota	Leotiomycetes	Helotiales	Hyaloscyphaceae
ASV1007	11_C2	Cyathea peladensis	Block3	11	P+	434.199	24.2745	2.8903	17.8871	150.226	8.39859	0	Fungi	Ascomycota	Leotiomycetes	Helotiales	Hyaloscyphaceae
ASV1007	11_E1	Elaphoglossum latifolium	Block3	11	P+	422.512	11.3801	2.02636	37.1272	208.508	5.61606	0	Fungi	Ascomycota	Leotiomycetes	Helotiales	Hyaloscyphaceae
ASV1007	11_E2	Elaphoglossum latifolium	Block3	11	P+	431.17	7.74473	2.34745	55.6727	183.676	3.29922	1.3809	Fungi	Ascomycota	Leotiomycetes	Helotiales	Hyaloscyphaceae
ASV1007	11_H1	Hymenophyllum polyanthos	Block3	11	P+	485.675	10.6622	0.943457	45.5513	514.783	11.3012	0	Fungi	Ascomycota	Leotiomycetes	Helotiales	Hyaloscyphaceae
ASV1007	11_H2	Hymenophyllum polyanthos	Block3	11	P+	494.745	12.4683	0.874452	39.6803	565.777	14.2584	0	Fungi	Ascomycota	Leotiomycetes	Helotiales	Hyaloscyphaceae
ASV1007	11_M1	Melpomene wolfii	Block3	11	P+	477.535	10.0298	1.0367	47.6118	460.628	9.67467	0	Fungi	Ascomycota	Leotiomycetes	Helotiales	Hyaloscyphaceae
ASV1007	11_M2	Melpomene wolfii	Block3	11	P+	476.834	6.80876	0.798513	70.0325	597.153	8.5268	0	Fungi	Ascomycota	Leotiomycetes	Helotiales	Hyaloscyphaceae
ASV1007	12_C1	Cyathea peladensis	Block3	12	C	441.884	23.971	1.2046	18.4341	366.832	19.8996	0	Fungi	Ascomycota	Leotiomycetes	Helotiales	Hyaloscyphaceae
ASV1007	12_C2	Cyathea peladensis	Block3	12	C	446.169	23.0036	1.3174	19.3956	338.675	17.4614	6.0241	Fungi	Ascomycota	Leotiomycetes	Helotiales	Hyaloscyphaceae
ASV1007	12_E1	Elaphoglossum latifolium	Block3	12	C	427.962	11.4313	0.904233	37.4377	473.288	12.642	0	Fungi	Ascomycota	Leotiomycetes	Helotiales	Hyaloscyphaceae
ASV1007	12_E2	Elaphoglossum latifolium	Block3	12	C	416.748	11.1166	0.603383	37.4889	690.685	18.4237	0.679348	Fungi	Ascomycota	Leotiomycetes	Helotiales	Hyaloscyphaceae
ASV1007	12_H1	Hymenophyllum polyanthos	Block3	12	C	476.899	14.2861	1.27669	33.3821	373.543	11.1899	0	Fungi	Ascomycota	Leotiomycetes	Helotiales	Hyaloscyphaceae
ASV1007	12_H2	Hymenophyllum polyanthos	Block3	12	C	494.629	12.1712	0.616856	40.6394	801.855	19.7309	0	Fungi	Ascomycota	Leotiomycetes	Helotiales	Hyaloscyphaceae
ASV1007	12_M1	Melpomene wolfii	Block3	12	C	486.676	11.7301	0.516632	41.4896	942.016	22.7049	0	Fungi	Ascomycota	Leotiomycetes	Helotiales	Hyaloscyphaceae
ASV1007	12_M2	Melpomene wolfii	Block3	12	C	484.034	10.0309	0.79319	48.2544	610.237	12.6462	0	Fungi	Ascomycota	Leotiomycetes	Helotiales	Hyaloscyphaceae
ASV1007	13_C1	Cyathea peladensis	Block3	13	N+	457.244	21.7969	0.963365	20.9774	474.632	22.6258	0	Fungi	Ascomycota	Leotiomycetes	Helotiales	Hyaloscyphaceae
ASV1007	13_E1	Elaphoglossum latifolium	Block3	13	N+	418.298	12.1107	0.581733	34.5395	719.055	20.8183	0	Fungi	Ascomycota	Leotiomycetes	Helotiales	Hyaloscyphaceae
ASV1007	13_E2	Elaphoglossum latifolium	Block3	13	N+	438.094	10.1746	0.426199	43.0577	1027.91	23.8728	0	Fungi	Ascomycota	Leotiomycetes	Helotiales	Hyaloscyphaceae
ASV1007	13_H1	Hymenophyllum polyanthos	Block3	13	N+	462.858	15.606	0.774469	29.659	597.645	20.1506	0	Fungi	Ascomycota	Leotiomycetes	Helotiales	Hyaloscyphaceae
ASV1007	13_H2	Hymenophyllum polyanthos	Block3	13	N+	501.915	10.9391	0.45711	45.8828	1098.02	23.931	0	Fungi	Ascomycota	Leotiomycetes	Helotiales	Hyaloscyphaceae
ASV1007	13_M1	Melpomene wolfii	Block3	13	N+	471.128	12.0238	0.596161	39.1828	790.271	20.1688	0	Fungi	Ascomycota	Leotiomycetes	Helotiales	Hyaloscyphaceae
ASV1007	13_M2	Melpomene wolfii	Block3	13	N+	486.553	10.2887	0.670588	47.2898	725.562	15.3429	0	Fungi	Ascomycota	Leotiomycetes	Helotiales	Hyaloscyphaceae
ASV1007	14_C1	Cyathea peladensis	Block3	14	N+P+	445.851	29.0323	5.59243	15.3571	79.7241	5.19137	6.94952	Fungi	Ascomycota	Leotiomycetes	Helotiales	Hyaloscyphaceae
ASV1007	14_C2	Cyathea peladensis	Block3	14	N+P+	452.682	24.4252	2.7217	18.5334	166.323	8.97425	0.255161	Fungi	Ascomycota	Leotiomycetes	Helotiales	Hyaloscyphaceae
ASV1007	14_E1	Elaphoglossum latifolium	Block3	14	N+P+	430.512	9.95893	1.83239	43.2287	234.945	5.43494	0	Fungi	Ascomycota	Leotiomycetes	Helotiales	Hyaloscyphaceae
ASV1007	14_E2	Elaphoglossum latifolium	Block3	14	N+P+	415.451	9.41326	1.46288	44.1347	283.996	6.43476	4.92445	Fungi	Ascomycota	Leotiomycetes	Helotiales	Hyaloscyphaceae
ASV1007	14_H1	Hymenophyllum polyanthos	Block3	14	N+P+	499.347	12.3386	1.26653	40.4703	394.263	9.74203	0	Fungi	Ascomycota	Leotiomycetes	Helotiales	Hyaloscyphaceae
ASV1007	14_H2	Hymenophyllum polyanthos	Block3	14	N+P+	495.901	10.3059	1.03927	48.1182	477.165	9.91652	0	Fungi	Ascomycota	Leotiomycetes	Helotiales	Hyaloscyphaceae
ASV1007	14_M1	Melpomene wolfii	Block3	14	N+P+	487.659	14.202	1.71909	34.3373	283.672	8.26133	0	Fungi	Ascomycota	Leotiomycetes	Helotiales	Hyaloscyphaceae
ASV1007	14_M2	Melpomene wolfii	Block3	14	N+P+	482.101	15.099	1.35778	31.9295	355.066	11.1203	0	Fungi	Ascomycota	Leotiomycetes	Helotiales	Hyaloscyphaceae
ASV1007	16_C1	Cyathea peladensis	Block3	16	P+	441.285	16.1236	1.47682	27.3688	298.807	10.9178	29.798	Fungi	Ascomycota	Leotiomycetes	Helotiales	Hyaloscyphaceae
ASV1007	16_C2	Cyathea peladensis	Block3	16	P+	462.356	19.4953	1.11565	23.7162	414.428	17.4745	0	Fungi	Ascomycota	Leotiomycetes	Helotiales	Hyaloscyphaceae
ASV1007	16_E1	Elaphoglossum latifolium	Block3	16	P+	439.059	6.43872	2.60128	68.1904	168.786	2.47522	0	Fungi	Ascomycota	Leotiomycetes	Helotiales	Hyaloscyphaceae
ASV1007	16_E2	Elaphoglossum latifolium	Block3	16	P+	440.652	8.10206	1.45809	54.3877	302.211	5.55661	0	Fungi	Ascomycota	Leotiomycetes	Helotiales	Hyaloscyphaceae
ASV1007	16_H1	Hymenophyllum polyanthos	Block3	16	P+	501.524	5.67639	0.66705	88.3526	751.853	8.50969	0	Fungi	Ascomycota	Leotiomycetes	Helotiales	Hyaloscyphaceae
ASV1007	16_H2	Hymenophyllum polyanthos	Block3	16	P+	496.882	10.1364	1.14631	49.0197	433.463	8.84264	0	Fungi	Ascomycota	Leotiomycetes	Helotiales	Hyaloscyphaceae
ASV1007	16_M1	Melpomene wolfii	Block3	16	P+	463.896	15.7957		29.3684			0	Fungi	Ascomycota	Leotiomycetes	Helotiales	Hyaloscyphaceae
ASV1007	16_M2	Melpomene wolfii	Block3	16	P+	484.584	6.91549	0.469147	70.0723	1032.9	14.7406	0	Fungi	Ascomycota	Leotiomycetes	Helotiales	Hyaloscyphaceae
ASV1007	17_C1	Cyathea peladensis	Block3	17	C	444.281	19.7626	1.27236	22.4809	349.18	15.5323	0	Fungi	Ascomycota	Leotiomycetes	Helotiales	Hyaloscyphaceae
ASV1007	17_C2	Cyathea peladensis	Block3	17	C	444.988	19.3254	1.14021	23.0261	390.267	16.9489	13.1026	Fungi	Ascomycota	Leotiomycetes	Helotiales	Hyaloscyphaceae
ASV1007	17_E1	Elaphoglossum latifolium	Block3	17	C	416.014	5.98242	0.39653	69.5394	1049.14	15.0869	5.55556	Fungi	Ascomycota	Leotiomycetes	Helotiales	Hyaloscyphaceae
ASV1007	17_E2	Elaphoglossum latifolium	Block3	17	C	421.826	7.08118	0.457051	59.57	922.928	15.4932	0	Fungi	Ascomycota	Leotiomycetes	Helotiales	Hyaloscyphaceae
ASV1007	17_H1	Hymenophyllum polyanthos	Block3	17	C	502.478	8.20559	0.465994	61.2361	1078.29	17.6088	0	Fungi	Ascomycota	Leotiomycetes	Helotiales	Hyaloscyphaceae
ASV1007	17_H2	Hymenophyllum polyanthos	Block3	17	C	498.541	8.61445	0.433489	57.8727	1150.07	19.8723	1.82371	Fungi	Ascomycota	Leotiomycetes	Helotiales	Hyaloscyphaceae
ASV1007	17_M1	Melpomene wolfii	Block3	17	C	478.984	8.5474	0.647636	56.0385	739.588	13.1978	0	Fungi	Ascomycota	Leotiomycetes	Helotiales	Hyaloscyphaceae
ASV1007	17_M2	Melpomene wolfii	Block3	17	C	490.159	10.6191	0.453431	46.1583	1081	23.4194	0	Fungi	Ascomycota	Leotiomycetes	Helotiales	Hyaloscyphaceae
ASV1007	18_C1	Cyathea peladensis	Block3	18	N+P+	446.528	25.0189	3.40027	17.8476	131.321	7.35791	0.645729	Fungi	Ascomycota	Leotiomycetes	Helotiales	Hyaloscyphaceae
ASV1007	18_C2	Cyathea peladensis	Block3	18	N+P+	456.805	25.3284	2.05574	18.0353	222.209	12.3208	0	Fungi	Ascomycota	Leotiomycetes	Helotiales	Hyaloscyphaceae
ASV1007	18_E1	Elaphoglossum latifolium	Block3	18	N+P+	0.85194	0.08427	3.12249	10.1096	0.27284	0.0269881	0	Fungi	Ascomycota	Leotiomycetes	Helotiales	Hyaloscyphaceae
ASV1007	18_E2	Elaphoglossum latifolium	Block3	18	N+P+	789.799	24.9341	0.999181	31.6755	790.446	24.9545	0	Fungi	Ascomycota	Leotiomycetes	Helotiales	Hyaloscyphaceae
ASV1007	18_H1	Hymenophyllum polyanthos	Block3	18	N+P+	499.281	10.2336	0.81034	48.7883	616.137	12.6288	0	Fungi	Ascomycota	Leotiomycetes	Helotiales	Hyaloscyphaceae
ASV1007	18_H2	Hymenophyllum polyanthos	Block3	18	N+P+	486.466	11.4605	1.5967	42.4472	304.67	7.17762	0	Fungi	Ascomycota	Leotiomycetes	Helotiales	Hyaloscyphaceae
ASV1007	18_M1	Melpomene wolfii	Block3	18	N+P+							0	Fungi	Ascomycota	Leotiomycetes	Helotiales	Hyaloscyphaceae
ASV1007	19_C1	Cyathea peladensis	Block3	19	N+	459.107	24.2174	1.54241	18.9577	297.655	15.701	0	Fungi	Ascomycota	Leotiomycetes	Helotiales	Hyaloscyphaceae
ASV1007	19_C2	Cyathea peladensis	Block3	19	N+	456.188	19.7017	0.858431	23.1548	531.42	22.9508	0	Fungi	Ascomycota	Leotiomycetes	Helotiales	Hyaloscyphaceae
ASV1007	19_E1	Elaphoglossum latifolium	Block3	19	N+	408.554	9.9005	0.317895	41.266	1285.18	31.1439	0	Fungi	Ascomycota	Leotiomycetes	Helotiales	Hyaloscyphaceae
ASV1007	19_E2	Elaphoglossum latifolium	Block3	19	N+	441.721	8.63897	0.346331	51.1312	1275.43	24.9443	0	Fungi	Ascomycota	Leotiomycetes	Helotiales	Hyaloscyphaceae
ASV1007	19_H1	Hymenophyllum polyanthos	Block3	19	N+	474.921	12.1139	0.470044	39.2047	1010.37	25.7718	0.181206	Fungi	Ascomycota	Leotiomycetes	Helotiales	Hyaloscyphaceae
ASV1007	19_H2	Hymenophyllum polyanthos	Block3	19	N+	510.27	10.2004	0.394173	50.0247	1294.53	25.8779	0	Fungi	Ascomycota	Leotiomycetes	Helotiales	Hyaloscyphaceae
ASV1007	19_M1	Melpomene wolfii	Block3	19	N+	496.557	7.61246		65.2295			0	Fungi	Ascomycota	Leotiomycetes	Helotiales	Hyaloscyphaceae
ASV1007	19_M2	Melpomene wolfii	Block3	19	N+	478.379	10.8996	0.633599	43.8897	755.019	17.2026	0	Fungi	Ascomycota	Leotiomycetes	Helotiales	Hyaloscyphaceae
ASV1007	2_C1	Cyathea peladensis	Block1	2	P+	459.995	24.3304	2.33539	18.9062	196.967	10.4182	0	Fungi	Ascomycota	Leotiomycetes	Helotiales	Hyaloscyphaceae
ASV1007	2_C2	Cyathea peladensis	Block1	2	P+	456.634	16.0337	2.82362	28.4797	161.719	5.67841	0	Fungi	Ascomycota	Leotiomycetes	Helotiales	Hyaloscyphaceae
ASV1007	2_E1	Elaphoglossum latifolium	Block1	2	P+	440.921	12.7404	2.22649	34.6082	198.034	5.72217	0	Fungi	Ascomycota	Leotiomycetes	Helotiales	Hyaloscyphaceae
ASV1007	2_E2	Elaphoglossum latifolium	Block1	2	P+	452.901	10.5679	1.5195	42.8563	298.059	6.95485	0	Fungi	Ascomycota	Leotiomycetes	Helotiales	Hyaloscyphaceae
ASV1007	2_H1	Hymenophyllum polyanthos	Block1	2	P+	516.498	9.04534	1.17919	57.1011	438.01	7.67079	0	Fungi	Ascomycota	Leotiomycetes	Helotiales	Hyaloscyphaceae
ASV1007	2_H2	Hymenophyllum polyanthos	Block1	2	P+	505.926	11.4138	1.34377	44.326	376.498	8.49384	0	Fungi	Ascomycota	Leotiomycetes	Helotiales	Hyaloscyphaceae
ASV1007	2_M1	Melpomene wolfii	Block1	2	P+	502.154	9.94839	0.904418	50.4759	555.224	10.9998	0	Fungi	Ascomycota	Leotiomycetes	Helotiales	Hyaloscyphaceae
ASV1007	2_M2	Melpomene wolfii	Block1	2	P+	492.197	10.9331	1.02402	45.019	480.65	10.6766	0	Fungi	Ascomycota	Leotiomycetes	Helotiales	Hyaloscyphaceae
ASV1007	3_C1	Cyathea peladensis	Block1	3	N+	455.834	24.3925	1.17639	18.6874	387.485	20.735	0.613497	Fungi	Ascomycota	Leotiomycetes	Helotiales	Hyaloscyphaceae
ASV1007	3_C2	Cyathea peladensis	Block1	3	N+	456.608	21.6717	1.10927	21.0693	411.63	19.537	0	Fungi	Ascomycota	Leotiomycetes	Helotiales	Hyaloscyphaceae
ASV1007	3_E1	Elaphoglossum latifolium	Block1	3	N+	434.812	11.6711	0.542351	37.2555	801.718	21.5194	0	Fungi	Ascomycota	Leotiomycetes	Helotiales	Hyaloscyphaceae
ASV1007	3_E2	Elaphoglossum latifolium	Block1	3	N+	441.474	13.0887	0.538166	33.7295	820.331	24.3209	7.52864	Fungi	Ascomycota	Leotiomycetes	Helotiales	Hyaloscyphaceae
ASV1007	3_H1	Hymenophyllum polyanthos	Block1	3	N+	474.459	13.0026	0.661735	36.4895	716.993	19.6493	0	Fungi	Ascomycota	Leotiomycetes	Helotiales	Hyaloscyphaceae
ASV1007	3_H2	Hymenophyllum polyanthos	Block1	3	N+	498.326	10.6634	0.433189	46.7323	1150.37	24.616	0	Fungi	Ascomycota	Leotiomycetes	Helotiales	Hyaloscyphaceae
ASV1007	3_M1	Melpomene wolfii	Block1	3	N+	482.921	9.50545	0.333852	50.8046	1446.51	28.4721	0	Fungi	Ascomycota	Leotiomycetes	Helotiales	Hyaloscyphaceae
ASV1007	3_M2	Melpomene wolfii	Block1	3	N+	480.548	10.7241	0.904735	44.81	531.147	11.8533	0	Fungi	Ascomycota	Leotiomycetes	Helotiales	Hyaloscyphaceae
ASV1007	4_C1	Cyathea peladensis	Block1	4	N+P+	451.408	24.039	2.39613	18.7782	188.39	10.0324	0	Fungi	Ascomycota	Leotiomycetes	Helotiales	Hyaloscyphaceae
ASV1007	4_C2	Cyathea peladensis	Block1	4	N+P+	450.592	26.0284	1.86818	17.3115	241.193	13.9325	0	Fungi	Ascomycota	Leotiomycetes	Helotiales	Hyaloscyphaceae
ASV1007	4_E1	Elaphoglossum latifolium	Block1	4	N+P+	451.898	11.7142	1.00185	38.577	451.063	11.6925	0	Fungi	Ascomycota	Leotiomycetes	Helotiales	Hyaloscyphaceae
ASV1007	4_E2	Elaphoglossum latifolium	Block1	4	N+P+	435.509	8.2553	3.10981	52.7551	140.044	2.6546	3.79147	Fungi	Ascomycota	Leotiomycetes	Helotiales	Hyaloscyphaceae
ASV1007	4_H1	Hymenophyllum polyanthos	Block1	4	N+P+	484.492	12.4317	1.10957	38.9723	436.648	11.2041	0	Fungi	Ascomycota	Leotiomycetes	Helotiales	Hyaloscyphaceae
ASV1007	4_H2	Hymenophyllum polyanthos	Block1	4	N+P+	490.111	13.4784	1.21468	36.3627	403.491	11.0963	0	Fungi	Ascomycota	Leotiomycetes	Helotiales	Hyaloscyphaceae
ASV1007	4_M1	Melpomene wolfii	Block1	4	N+P+	479.786	12.9644	1.07495	37.0079	446.334	12.0605	0	Fungi	Ascomycota	Leotiomycetes	Helotiales	Hyaloscyphaceae
ASV1007	4_M2	Melpomene wolfii	Block1	4	N+P+	486.154	18.8484	1.64031	25.7929	296.379	11.4907	0	Fungi	Ascomycota	Leotiomycetes	Helotiales	Hyaloscyphaceae
ASV1007	6_C1	Cyathea peladensis	Block2	6	N+	452.504	22.6441	0.966782	19.9834	468.052	23.4221	7.11111	Fungi	Ascomycota	Leotiomycetes	Helotiales	Hyaloscyphaceae
ASV1007	6_E1	Elaphoglossum latifolium	Block2	6	N+	453.825	10.0891	0.620107	44.9818	731.85	16.2699	0	Fungi	Ascomycota	Leotiomycetes	Helotiales	Hyaloscyphaceae
ASV1007	6_E2	Elaphoglossum latifolium	Block2	6	N+	434.211	10.5368	0.557418	41.2089	778.969	18.903	1.29526	Fungi	Ascomycota	Leotiomycetes	Helotiales	Hyaloscyphaceae
ASV1007	6_H1	Hymenophyllum polyanthos	Block2	6	N+	507.095	10.5944	0.624935	47.8646	811.437	16.9528	0	Fungi	Ascomycota	Leotiomycetes	Helotiales	Hyaloscyphaceae
ASV1007	6_H2	Hymenophyllum polyanthos	Block2	6	N+	504.163	10.2557	0.69152	49.1594	729.064	14.8306	0	Fungi	Ascomycota	Leotiomycetes	Helotiales	Hyaloscyphaceae
ASV1007	6_M1	Melpomene wolfii	Block2	6	N+	485.039	11.7112	0.900471	41.4167	538.651	13.0056	0	Fungi	Ascomycota	Leotiomycetes	Helotiales	Hyaloscyphaceae
ASV1007	6_M2	Melpomene wolfii	Block2	6	N+	481.113	9.02318	0.840122	53.3197	572.671	10.7403	0	Fungi	Ascomycota	Leotiomycetes	Helotiales	Hyaloscyphaceae
ASV1007	7_C1	Cyathea peladensis	Block2	7	C	445.175	17.0207	0.888765	26.1549	500.891	19.151	5.49318	Fungi	Ascomycota	Leotiomycetes	Helotiales	Hyaloscyphaceae
ASV1007	7_C2	Cyathea peladensis	Block2	7	C	446.65	19.2695	1.02248	23.1791	436.83	18.8459	5.89247	Fungi	Ascomycota	Leotiomycetes	Helotiales	Hyaloscyphaceae
ASV1007	7_E1	Elaphoglossum latifolium	Block2	7	C	434.011	10.313	0.491052	42.0837	883.839	21.0019	0	Fungi	Ascomycota	Leotiomycetes	Helotiales	Hyaloscyphaceae
ASV1007	7_E2	Elaphoglossum latifolium	Block2	7	C	423.59	6.43936	0.37766	65.7814	1121.62	17.0507	0	Fungi	Ascomycota	Leotiomycetes	Helotiales	Hyaloscyphaceae
ASV1007	7_H1	Hymenophyllum polyanthos	Block2	7	C	500.684	8.61436	0.488993	58.1221	1023.91	17.6165	0	Fungi	Ascomycota	Leotiomycetes	Helotiales	Hyaloscyphaceae
ASV1007	7_H2	Hymenophyllum polyanthos	Block2	7	C	502.891	8.35067	0.49314	60.2217	1019.77	16.9337	0	Fungi	Ascomycota	Leotiomycetes	Helotiales	Hyaloscyphaceae
ASV1007	7_M1	Melpomene wolfii	Block2	7	C	481.519	8.55324	0.493656	56.2966	975.413	17.3263	0	Fungi	Ascomycota	Leotiomycetes	Helotiales	Hyaloscyphaceae
ASV1007	7_M2	Melpomene wolfii	Block2	7	C	478.274	8.32414	0.522585	57.4562	915.208	15.9288	0	Fungi	Ascomycota	Leotiomycetes	Helotiales	Hyaloscyphaceae
ASV1007	8_C1	Cyathea peladensis	Block2	8	P+	455.27	20.735	4.73275	21.9566	96.1956	4.38118	0	Fungi	Ascomycota	Leotiomycetes	Helotiales	Hyaloscyphaceae
ASV1007	8_C2	Cyathea peladensis	Block2	8	P+	452.111	20.0246	2.44434	22.5778	184.962	8.19223	0	Fungi	Ascomycota	Leotiomycetes	Helotiales	Hyaloscyphaceae
ASV1007	8_E1	Elaphoglossum latifolium	Block2	8	P+	417.165	9.24644	3.61003	45.1163	115.557	2.56132	0	Fungi	Ascomycota	Leotiomycetes	Helotiales	Hyaloscyphaceae
ASV1007	8_E2	Elaphoglossum latifolium	Block2	8	P+	429.014	9.38538	2.38199	45.7108	180.107	3.94014	0	Fungi	Ascomycota	Leotiomycetes	Helotiales	Hyaloscyphaceae
ASV1007	8_H1	Hymenophyllum polyanthos	Block2	8	P+	495.887	9.66065	1.18401	51.3306	418.821	8.15929	0	Fungi	Ascomycota	Leotiomycetes	Helotiales	Hyaloscyphaceae
ASV1007	8_H2	Hymenophyllum polyanthos	Block2	8	P+	497.915	10.487	1.18449	47.4791	420.362	8.85362	0	Fungi	Ascomycota	Leotiomycetes	Helotiales	Hyaloscyphaceae
ASV1007	8_M1	Melpomene wolfii	Block2	8	P+	471.578	10.83	0.934595	43.5435	504.58	11.588	1.90036	Fungi	Ascomycota	Leotiomycetes	Helotiales	Hyaloscyphaceae
ASV1007	8_M2	Melpomene wolfii	Block2	8	P+	466.887	10.772		43.3426			0	Fungi	Ascomycota	Leotiomycetes	Helotiales	Hyaloscyphaceae
ASV1007	9_C1	Cyathea peladensis	Block2	9	N+P+	452.576	24.8284	1.99575	18.2282	226.77	12.4406	0	Fungi	Ascomycota	Leotiomycetes	Helotiales	Hyaloscyphaceae
ASV1007	9_C2	Cyathea peladensis	Block2	9	N+P+	453.481	24.1568	2.34442	18.7724	193.43	10.304	0.338266	Fungi	Ascomycota	Leotiomycetes	Helotiales	Hyaloscyphaceae
ASV1007	9_E1	Elaphoglossum latifolium	Block2	9	N+P+	430.09	10.8381	1.25107	39.6831	343.777	8.66306	0	Fungi	Ascomycota	Leotiomycetes	Helotiales	Hyaloscyphaceae
ASV1007	9_E2	Elaphoglossum latifolium	Block2	9	N+P+	423.398	11.2061	1.17303	37.7829	360.944	9.5531	0	Fungi	Ascomycota	Leotiomycetes	Helotiales	Hyaloscyphaceae
ASV1007	9_H1	Hymenophyllum polyanthos	Block2	9	N+P+	496.229	9.96729	0.853944	49.7858	581.102	11.6721	0	Fungi	Ascomycota	Leotiomycetes	Helotiales	Hyaloscyphaceae
ASV1007	9_H2	Hymenophyllum polyanthos	Block2	9	N+P+	487.246	11.3627	0.933553	42.8813	521.926	12.1714	0	Fungi	Ascomycota	Leotiomycetes	Helotiales	Hyaloscyphaceae
ASV1007	9_M1	Melpomene wolfii	Block2	9	N+P+	476.394	15.4375	0.855365	30.8596	556.948	18.0478	0	Fungi	Ascomycota	Leotiomycetes	Helotiales	Hyaloscyphaceae
ASV1007	9_M2	Melpomene wolfii	Block2	9	N+P+	483.433	16.5388	0.644879	29.2302	749.649	25.6464	0	Fungi	Ascomycota	Leotiomycetes	Helotiales	Hyaloscyphaceae
ASV1008	1_C1	Cyathea peladensis	Block1	1	C	465.569	38.4305	2.90024	12.1146	160.528	13.2508	0	Fungi	Ascomycota	Dothideomycetes	Capnodiales
ASV1008	1_C2	Cyathea peladensis	Block1	1	C	443.081	20.1683	1.06651	21.9692	415.45	18.9106	0.519481	Fungi	Ascomycota	Dothideomycetes	Capnodiales
ASV1008	1_E1	Elaphoglossum latifolium	Block1	1	C	423.699	10.895	0.551356	38.8891	768.467	19.7605	0	Fungi	Ascomycota	Dothideomycetes	Capnodiales
ASV1008	1_E2	Elaphoglossum latifolium	Block1	1	C	409.572	7.77187	0.497304	52.6993	823.584	15.628	0	Fungi	Ascomycota	Dothideomycetes	Capnodiales
ASV1008	1_H1	Hymenophyllum polyanthos	Block1	1	C	482.851	9.029	0.533785	53.4778	904.581	16.9151	0	Fungi	Ascomycota	Dothideomycetes	Capnodiales
ASV1008	1_H2	Hymenophyllum polyanthos	Block1	1	C	512.269	9.68294	0.383048	52.9043	1337.35	25.2787	0	Fungi	Ascomycota	Dothideomycetes	Capnodiales
ASV1008	1_M1	Melpomene wolfii	Block1	1	C	474.05	16.4279	1.48104	28.8563	320.08	11.0922	0	Fungi	Ascomycota	Dothideomycetes	Capnodiales
ASV1008	1_M2	Melpomene wolfii	Block1	1	C	485.434	10.4434	0.659461	46.4824	736.107	15.8363	0	Fungi	Ascomycota	Dothideomycetes	Capnodiales
ASV1008	11_C1	Cyathea peladensis	Block3	11	P+	442.135	23.3484	4.12897	18.9364	107.081	5.65479	0	Fungi	Ascomycota	Dothideomycetes	Capnodiales
ASV1008	11_C2	Cyathea peladensis	Block3	11	P+	434.199	24.2745	2.8903	17.8871	150.226	8.39859	0	Fungi	Ascomycota	Dothideomycetes	Capnodiales
ASV1008	11_E1	Elaphoglossum latifolium	Block3	11	P+	422.512	11.3801	2.02636	37.1272	208.508	5.61606	0	Fungi	Ascomycota	Dothideomycetes	Capnodiales
ASV1008	11_E2	Elaphoglossum latifolium	Block3	11	P+	431.17	7.74473	2.34745	55.6727	183.676	3.29922	1.3809	Fungi	Ascomycota	Dothideomycetes	Capnodiales
ASV1008	11_H1	Hymenophyllum polyanthos	Block3	11	P+	485.675	10.6622	0.943457	45.5513	514.783	11.3012	0	Fungi	Ascomycota	Dothideomycetes	Capnodiales
ASV1008	11_H2	Hymenophyllum polyanthos	Block3	11	P+	494.745	12.4683	0.874452	39.6803	565.777	14.2584	0	Fungi	Ascomycota	Dothideomycetes	Capnodiales
ASV1008	11_M1	Melpomene wolfii	Block3	11	P+	477.535	10.0298	1.0367	47.6118	460.628	9.67467	0	Fungi	Ascomycota	Dothideomycetes	Capnodiales
ASV1008	11_M2	Melpomene wolfii	Block3	11	P+	476.834	6.80876	0.798513	70.0325	597.153	8.5268	0	Fungi	Ascomycota	Dothideomycetes	Capnodiales
ASV1008	12_C1	Cyathea peladensis	Block3	12	C	441.884	23.971	1.2046	18.4341	366.832	19.8996	0	Fungi	Ascomycota	Dothideomycetes	Capnodiales
ASV1008	12_C2	Cyathea peladensis	Block3	12	C	446.169	23.0036	1.3174	19.3956	338.675	17.4614	6.0241	Fungi	Ascomycota	Dothideomycetes	Capnodiales
ASV1008	12_E1	Elaphoglossum latifolium	Block3	12	C	427.962	11.4313	0.904233	37.4377	473.288	12.642	0	Fungi	Ascomycota	Dothideomycetes	Capnodiales
ASV1008	12_E2	Elaphoglossum latifolium	Block3	12	C	416.748	11.1166	0.603383	37.4889	690.685	18.4237	0.679348	Fungi	Ascomycota	Dothideomycetes	Capnodiales
ASV1008	12_H1	Hymenophyllum polyanthos	Block3	12	C	476.899	14.2861	1.27669	33.3821	373.543	11.1899	0	Fungi	Ascomycota	Dothideomycetes	Capnodiales
ASV1008	12_H2	Hymenophyllum polyanthos	Block3	12	C	494.629	12.1712	0.616856	40.6394	801.855	19.7309	0	Fungi	Ascomycota	Dothideomycetes	Capnodiales
ASV1008	12_M1	Melpomene wolfii	Block3	12	C	486.676	11.7301	0.516632	41.4896	942.016	22.7049	0	Fungi	Ascomycota	Dothideomycetes	Capnodiales
ASV1008	12_M2	Melpomene wolfii	Block3	12	C	484.034	10.0309	0.79319	48.2544	610.237	12.6462	0	Fungi	Ascomycota	Dothideomycetes	Capnodiales
ASV1008	13_C1	Cyathea peladensis	Block3	13	N+	457.244	21.7969	0.963365	20.9774	474.632	22.6258	0	Fungi	Ascomycota	Dothideomycetes	Capnodiales
ASV1008	13_E1	Elaphoglossum latifolium	Block3	13	N+	418.298	12.1107	0.581733	34.5395	719.055	20.8183	0	Fungi	Ascomycota	Dothideomycetes	Capnodiales
ASV1008	13_E2	Elaphoglossum latifolium	Block3	13	N+	438.094	10.1746	0.426199	43.0577	1027.91	23.8728	0	Fungi	Ascomycota	Dothideomycetes	Capnodiales
ASV1008	13_H1	Hymenophyllum polyanthos	Block3	13	N+	462.858	15.606	0.774469	29.659	597.645	20.1506	0	Fungi	Ascomycota	Dothideomycetes	Capnodiales
ASV1008	13_H2	Hymenophyllum polyanthos	Block3	13	N+	501.915	10.9391	0.45711	45.8828	1098.02	23.931	0	Fungi	Ascomycota	Dothideomycetes	Capnodiales
ASV1008	13_M1	Melpomene wolfii	Block3	13	N+	471.128	12.0238	0.596161	39.1828	790.271	20.1688	0	Fungi	Ascomycota	Dothideomycetes	Capnodiales
ASV1008	13_M2	Melpomene wolfii	Block3	13	N+	486.553	10.2887	0.670588	47.2898	725.562	15.3429	0	Fungi	Ascomycota	Dothideomycetes	Capnodiales
ASV1008	14_C1	Cyathea peladensis	Block3	14	N+P+	445.851	29.0323	5.59243	15.3571	79.7241	5.19137	6.94952	Fungi	Ascomycota	Dothideomycetes	Capnodiales
ASV1008	14_C2	Cyathea peladensis	Block3	14	N+P+	452.682	24.4252	2.7217	18.5334	166.323	8.97425	0.255161	Fungi	Ascomycota	Dothideomycetes	Capnodiales
ASV1008	14_E1	Elaphoglossum latifolium	Block3	14	N+P+	430.512	9.95893	1.83239	43.2287	234.945	5.43494	0	Fungi	Ascomycota	Dothideomycetes	Capnodiales
ASV1008	14_E2	Elaphoglossum latifolium	Block3	14	N+P+	415.451	9.41326	1.46288	44.1347	283.996	6.43476	4.92445	Fungi	Ascomycota	Dothideomycetes	Capnodiales
ASV1008	14_H1	Hymenophyllum polyanthos	Block3	14	N+P+	499.347	12.3386	1.26653	40.4703	394.263	9.74203	0	Fungi	Ascomycota	Dothideomycetes	Capnodiales
ASV1008	14_H2	Hymenophyllum polyanthos	Block3	14	N+P+	495.901	10.3059	1.03927	48.1182	477.165	9.91652	0	Fungi	Ascomycota	Dothideomycetes	Capnodiales
ASV1008	14_M1	Melpomene wolfii	Block3	14	N+P+	487.659	14.202	1.71909	34.3373	283.672	8.26133	0	Fungi	Ascomycota	Dothideomycetes	Capnodiales
ASV1008	14_M2	Melpomene wolfii	Block3	14	N+P+	482.101	15.099	1.35778	31.9295	355.066	11.1203	0	Fungi	Ascomycota	Dothideomycetes	Capnodiales
ASV1008	16_C1	Cyathea peladensis	Block3	16	P+	441.285	16.1236	1.47682	27.3688	298.807	10.9178	29.798	Fungi	Ascomycota	Dothideomycetes	Capnodiales
ASV1008	16_C2	Cyathea peladensis	Block3	16	P+	462.356	19.4953	1.11565	23.7162	414.428	17.4745	0	Fungi	Ascomycota	Dothideomycetes	Capnodiales
ASV1008	16_E1	Elaphoglossum latifolium	Block3	16	P+	439.059	6.43872	2.60128	68.1904	168.786	2.47522	0	Fungi	Ascomycota	Dothideomycetes	Capnodiales
ASV1008	16_E2	Elaphoglossum latifolium	Block3	16	P+	440.652	8.10206	1.45809	54.3877	302.211	5.55661	0	Fungi	Ascomycota	Dothideomycetes	Capnodiales
ASV1008	16_H1	Hymenophyllum polyanthos	Block3	16	P+	501.524	5.67639	0.66705	88.3526	751.853	8.50969	0	Fungi	Ascomycota	Dothideomycetes	Capnodiales
ASV1008	16_H2	Hymenophyllum polyanthos	Block3	16	P+	496.882	10.1364	1.14631	49.0197	433.463	8.84264	0	Fungi	Ascomycota	Dothideomycetes	Capnodiales
ASV1008	16_M1	Melpomene wolfii	Block3	16	P+	463.896	15.7957		29.3684			0	Fungi	Ascomycota	Dothideomycetes	Capnodiales
ASV1008	16_M2	Melpomene wolfii	Block3	16	P+	484.584	6.91549	0.469147	70.0723	1032.9	14.7406	0	Fungi	Ascomycota	Dothideomycetes	Capnodiales
ASV1008	17_C1	Cyathea peladensis	Block3	17	C	444.281	19.7626	1.27236	22.4809	349.18	15.5323	0	Fungi	Ascomycota	Dothideomycetes	Capnodiales
ASV1008	17_C2	Cyathea peladensis	Block3	17	C	444.988	19.3254	1.14021	23.0261	390.267	16.9489	13.1026	Fungi	Ascomycota	Dothideomycetes	Capnodiales
ASV1008	17_E1	Elaphoglossum latifolium	Block3	17	C	416.014	5.98242	0.39653	69.5394	1049.14	15.0869	5.55556	Fungi	Ascomycota	Dothideomycetes	Capnodiales
ASV1008	17_E2	Elaphoglossum latifolium	Block3	17	C	421.826	7.08118	0.457051	59.57	922.928	15.4932	0	Fungi	Ascomycota	Dothideomycetes	Capnodiales
ASV1008	17_H1	Hymenophyllum polyanthos	Block3	17	C	502.478	8.20559	0.465994	61.2361	1078.29	17.6088	0	Fungi	Ascomycota	Dothideomycetes	Capnodiales
ASV1008	17_H2	Hymenophyllum polyanthos	Block3	17	C	498.541	8.61445	0.433489	57.8727	1150.07	19.8723	1.82371	Fungi	Ascomycota	Dothideomycetes	Capnodiales
ASV1008	17_M1	Melpomene wolfii	Block3	17	C	478.984	8.5474	0.647636	56.0385	739.588	13.1978	0	Fungi	Ascomycota	Dothideomycetes	Capnodiales
ASV1008	17_M2	Melpomene wolfii	Block3	17	C	490.159	10.6191	0.453431	46.1583	1081	23.4194	0	Fungi	Ascomycota	Dothideomycetes	Capnodiales
ASV1008	18_C1	Cyathea peladensis	Block3	18	N+P+	446.528	25.0189	3.40027	17.8476	131.321	7.35791	0.645729	Fungi	Ascomycota	Dothideomycetes	Capnodiales
ASV1008	18_C2	Cyathea peladensis	Block3	18	N+P+	456.805	25.3284	2.05574	18.0353	222.209	12.3208	0	Fungi	Ascomycota	Dothideomycetes	Capnodiales
ASV1008	18_E1	Elaphoglossum latifolium	Block3	18	N+P+	0.85194	0.08427	3.12249	10.1096	0.27284	0.0269881	0	Fungi	Ascomycota	Dothideomycetes	Capnodiales
ASV1008	18_E2	Elaphoglossum latifolium	Block3	18	N+P+	789.799	24.9341	0.999181	31.6755	790.446	24.9545	0	Fungi	Ascomycota	Dothideomycetes	Capnodiales
ASV1008	18_H1	Hymenophyllum polyanthos	Block3	18	N+P+	499.281	10.2336	0.81034	48.7883	616.137	12.6288	0	Fungi	Ascomycota	Dothideomycetes	Capnodiales
ASV1008	18_H2	Hymenophyllum polyanthos	Block3	18	N+P+	486.466	11.4605	1.5967	42.4472	304.67	7.17762	0	Fungi	Ascomycota	Dothideomycetes	Capnodiales
ASV1008	18_M1	Melpomene wolfii	Block3	18	N+P+							0	Fungi	Ascomycota	Dothideomycetes	Capnodiales
ASV1008	19_C1	Cyathea peladensis	Block3	19	N+	459.107	24.2174	1.54241	18.9577	297.655	15.701	0	Fungi	Ascomycota	Dothideomycetes	Capnodiales
ASV1008	19_C2	Cyathea peladensis	Block3	19	N+	456.188	19.7017	0.858431	23.1548	531.42	22.9508	0	Fungi	Ascomycota	Dothideomycetes	Capnodiales
ASV1008	19_E1	Elaphoglossum latifolium	Block3	19	N+	408.554	9.9005	0.317895	41.266	1285.18	31.1439	0	Fungi	Ascomycota	Dothideomycetes	Capnodiales
ASV1008	19_E2	Elaphoglossum latifolium	Block3	19	N+	441.721	8.63897	0.346331	51.1312	1275.43	24.9443	0	Fungi	Ascomycota	Dothideomycetes	Capnodiales
ASV1008	19_H1	Hymenophyllum polyanthos	Block3	19	N+	474.921	12.1139	0.470044	39.2047	1010.37	25.7718	0.181206	Fungi	Ascomycota	Dothideomycetes	Capnodiales
ASV1008	19_H2	Hymenophyllum polyanthos	Block3	19	N+	510.27	10.2004	0.394173	50.0247	1294.53	25.8779	0	Fungi	Ascomycota	Dothideomycetes	Capnodiales
ASV1008	19_M1	Melpomene wolfii	Block3	19	N+	496.557	7.61246		65.2295			0	Fungi	Ascomycota	Dothideomycetes	Capnodiales
ASV1008	19_M2	Melpomene wolfii	Block3	19	N+	478.379	10.8996	0.633599	43.8897	755.019	17.2026	0	Fungi	Ascomycota	Dothideomycetes	Capnodiales
ASV1008	2_C1	Cyathea peladensis	Block1	2	P+	459.995	24.3304	2.33539	18.9062	196.967	10.4182	0	Fungi	Ascomycota	Dothideomycetes	Capnodiales
ASV1008	2_C2	Cyathea peladensis	Block1	2	P+	456.634	16.0337	2.82362	28.4797	161.719	5.67841	0	Fungi	Ascomycota	Dothideomycetes	Capnodiales
ASV1008	2_E1	Elaphoglossum latifolium	Block1	2	P+	440.921	12.7404	2.22649	34.6082	198.034	5.72217	0	Fungi	Ascomycota	Dothideomycetes	Capnodiales
ASV1008	2_E2	Elaphoglossum latifolium	Block1	2	P+	452.901	10.5679	1.5195	42.8563	298.059	6.95485	0	Fungi	Ascomycota	Dothideomycetes	Capnodiales
ASV1008	2_H1	Hymenophyllum polyanthos	Block1	2	P+	516.498	9.04534	1.17919	57.1011	438.01	7.67079	0	Fungi	Ascomycota	Dothideomycetes	Capnodiales
ASV1008	2_H2	Hymenophyllum polyanthos	Block1	2	P+	505.926	11.4138	1.34377	44.326	376.498	8.49384	0	Fungi	Ascomycota	Dothideomycetes	Capnodiales
ASV1008	2_M1	Melpomene wolfii	Block1	2	P+	502.154	9.94839	0.904418	50.4759	555.224	10.9998	0	Fungi	Ascomycota	Dothideomycetes	Capnodiales
ASV1008	2_M2	Melpomene wolfii	Block1	2	P+	492.197	10.9331	1.02402	45.019	480.65	10.6766	0	Fungi	Ascomycota	Dothideomycetes	Capnodiales
ASV1008	3_C1	Cyathea peladensis	Block1	3	N+	455.834	24.3925	1.17639	18.6874	387.485	20.735	0.613497	Fungi	Ascomycota	Dothideomycetes	Capnodiales
ASV1008	3_C2	Cyathea peladensis	Block1	3	N+	456.608	21.6717	1.10927	21.0693	411.63	19.537	0	Fungi	Ascomycota	Dothideomycetes	Capnodiales
ASV1008	3_E1	Elaphoglossum latifolium	Block1	3	N+	434.812	11.6711	0.542351	37.2555	801.718	21.5194	0	Fungi	Ascomycota	Dothideomycetes	Capnodiales
ASV1008	3_E2	Elaphoglossum latifolium	Block1	3	N+	441.474	13.0887	0.538166	33.7295	820.331	24.3209	7.52864	Fungi	Ascomycota	Dothideomycetes	Capnodiales
ASV1008	3_H1	Hymenophyllum polyanthos	Block1	3	N+	474.459	13.0026	0.661735	36.4895	716.993	19.6493	0	Fungi	Ascomycota	Dothideomycetes	Capnodiales
ASV1008	3_H2	Hymenophyllum polyanthos	Block1	3	N+	498.326	10.6634	0.433189	46.7323	1150.37	24.616	0	Fungi	Ascomycota	Dothideomycetes	Capnodiales
ASV1008	3_M1	Melpomene wolfii	Block1	3	N+	482.921	9.50545	0.333852	50.8046	1446.51	28.4721	0	Fungi	Ascomycota	Dothideomycetes	Capnodiales
ASV1008	3_M2	Melpomene wolfii	Block1	3	N+	480.548	10.7241	0.904735	44.81	531.147	11.8533	0	Fungi	Ascomycota	Dothideomycetes	Capnodiales
ASV1008	4_C1	Cyathea peladensis	Block1	4	N+P+	451.408	24.039	2.39613	18.7782	188.39	10.0324	0	Fungi	Ascomycota	Dothideomycetes	Capnodiales
ASV1008	4_C2	Cyathea peladensis	Block1	4	N+P+	450.592	26.0284	1.86818	17.3115	241.193	13.9325	0	Fungi	Ascomycota	Dothideomycetes	Capnodiales
ASV1008	4_E1	Elaphoglossum latifolium	Block1	4	N+P+	451.898	11.7142	1.00185	38.577	451.063	11.6925	0	Fungi	Ascomycota	Dothideomycetes	Capnodiales
ASV1008	4_E2	Elaphoglossum latifolium	Block1	4	N+P+	435.509	8.2553	3.10981	52.7551	140.044	2.6546	3.79147	Fungi	Ascomycota	Dothideomycetes	Capnodiales
ASV1008	4_H1	Hymenophyllum polyanthos	Block1	4	N+P+	484.492	12.4317	1.10957	38.9723	436.648	11.2041	0	Fungi	Ascomycota	Dothideomycetes	Capnodiales
ASV1008	4_H2	Hymenophyllum polyanthos	Block1	4	N+P+	490.111	13.4784	1.21468	36.3627	403.491	11.0963	0	Fungi	Ascomycota	Dothideomycetes	Capnodiales
ASV1008	4_M1	Melpomene wolfii	Block1	4	N+P+	479.786	12.9644	1.07495	37.0079	446.334	12.0605	0	Fungi	Ascomycota	Dothideomycetes	Capnodiales
ASV1008	4_M2	Melpomene wolfii	Block1	4	N+P+	486.154	18.8484	1.64031	25.7929	296.379	11.4907	0	Fungi	Ascomycota	Dothideomycetes	Capnodiales
ASV1008	6_C1	Cyathea peladensis	Block2	6	N+	452.504	22.6441	0.966782	19.9834	468.052	23.4221	7.11111	Fungi	Ascomycota	Dothideomycetes	Capnodiales
ASV1008	6_E1	Elaphoglossum latifolium	Block2	6	N+	453.825	10.0891	0.620107	44.9818	731.85	16.2699	0	Fungi	Ascomycota	Dothideomycetes	Capnodiales
ASV1008	6_E2	Elaphoglossum latifolium	Block2	6	N+	434.211	10.5368	0.557418	41.2089	778.969	18.903	1.29526	Fungi	Ascomycota	Dothideomycetes	Capnodiales
ASV1008	6_H1	Hymenophyllum polyanthos	Block2	6	N+	507.095	10.5944	0.624935	47.8646	811.437	16.9528	0	Fungi	Ascomycota	Dothideomycetes	Capnodiales
ASV1008	6_H2	Hymenophyllum polyanthos	Block2	6	N+	504.163	10.2557	0.69152	49.1594	729.064	14.8306	0	Fungi	Ascomycota	Dothideomycetes	Capnodiales
ASV1008	6_M1	Melpomene wolfii	Block2	6	N+	485.039	11.7112	0.900471	41.4167	538.651	13.0056	0	Fungi	Ascomycota	Dothideomycetes	Capnodiales
ASV1008	6_M2	Melpomene wolfii	Block2	6	N+	481.113	9.02318	0.840122	53.3197	572.671	10.7403	0	Fungi	Ascomycota	Dothideomycetes	Capnodiales
ASV1008	7_C1	Cyathea peladensis	Block2	7	C	445.175	17.0207	0.888765	26.1549	500.891	19.151	5.49318	Fungi	Ascomycota	Dothideomycetes	Capnodiales
ASV1008	7_C2	Cyathea peladensis	Block2	7	C	446.65	19.2695	1.02248	23.1791	436.83	18.8459	5.89247	Fungi	Ascomycota	Dothideomycetes	Capnodiales
ASV1008	7_E1	Elaphoglossum latifolium	Block2	7	C	434.011	10.313	0.491052	42.0837	883.839	21.0019	0	Fungi	Ascomycota	Dothideomycetes	Capnodiales
ASV1008	7_E2	Elaphoglossum latifolium	Block2	7	C	423.59	6.43936	0.37766	65.7814	1121.62	17.0507	0	Fungi	Ascomycota	Dothideomycetes	Capnodiales
ASV1008	7_H1	Hymenophyllum polyanthos	Block2	7	C	500.684	8.61436	0.488993	58.1221	1023.91	17.6165	0	Fungi	Ascomycota	Dothideomycetes	Capnodiales
ASV1008	7_H2	Hymenophyllum polyanthos	Block2	7	C	502.891	8.35067	0.49314	60.2217	1019.77	16.9337	0	Fungi	Ascomycota	Dothideomycetes	Capnodiales
ASV1008	7_M1	Melpomene wolfii	Block2	7	C	481.519	8.55324	0.493656	56.2966	975.413	17.3263	0	Fungi	Ascomycota	Dothideomycetes	Capnodiales
ASV1008	7_M2	Melpomene wolfii	Block2	7	C	478.274	8.32414	0.522585	57.4562	915.208	15.9288	0	Fungi	Ascomycota	Dothideomycetes	Capnodiales
ASV1008	8_C1	Cyathea peladensis	Block2	8	P+	455.27	20.735	4.73275	21.9566	96.1956	4.38118	0	Fungi	Ascomycota	Dothideomycetes	Capnodiales
ASV1008	8_C2	Cyathea peladensis	Block2	8	P+	452.111	20.0246	2.44434	22.5778	184.962	8.19223	0	Fungi	Ascomycota	Dothideomycetes	Capnodiales
ASV1008	8_E1	Elaphoglossum latifolium	Block2	8	P+	417.165	9.24644	3.61003	45.1163	115.557	2.56132	0	Fungi	Ascomycota	Dothideomycetes	Capnodiales
ASV1008	8_E2	Elaphoglossum latifolium	Block2	8	P+	429.014	9.38538	2.38199	45.7108	180.107	3.94014	0	Fungi	Ascomycota	Dothideomycetes	Capnodiales
ASV1008	8_H1	Hymenophyllum polyanthos	Block2	8	P+	495.887	9.66065	1.18401	51.3306	418.821	8.15929	0	Fungi	Ascomycota	Dothideomycetes	Capnodiales
ASV1008	8_H2	Hymenophyllum polyanthos	Block2	8	P+	497.915	10.487	1.18449	47.4791	420.362	8.85362	0	Fungi	Ascomycota	Dothideomycetes	Capnodiales
ASV1008	8_M1	Melpomene wolfii	Block2	8	P+	471.578	10.83	0.934595	43.5435	504.58	11.588	1.90036	Fungi	Ascomycota	Dothideomycetes	Capnodiales
ASV1008	8_M2	Melpomene wolfii	Block2	8	P+	466.887	10.772		43.3426			0	Fungi	Ascomycota	Dothideomycetes	Capnodiales
ASV1008	9_C1	Cyathea peladensis	Block2	9	N+P+	452.576	24.8284	1.99575	18.2282	226.77	12.4406	0	Fungi	Ascomycota	Dothideomycetes	Capnodiales
ASV1008	9_C2	Cyathea peladensis	Block2	9	N+P+	453.481	24.1568	2.34442	18.7724	193.43	10.304	0.338266	Fungi	Ascomycota	Dothideomycetes	Capnodiales
ASV1008	9_E1	Elaphoglossum latifolium	Block2	9	N+P+	430.09	10.8381	1.25107	39.6831	343.777	8.66306	0	Fungi	Ascomycota	Dothideomycetes	Capnodiales
ASV1008	9_E2	Elaphoglossum latifolium	Block2	9	N+P+	423.398	11.2061	1.17303	37.7829	360.944	9.5531	0	Fungi	Ascomycota	Dothideomycetes	Capnodiales
ASV1008	9_H1	Hymenophyllum polyanthos	Block2	9	N+P+	496.229	9.96729	0.853944	49.7858	581.102	11.6721	0	Fungi	Ascomycota	Dothideomycetes	Capnodiales
ASV1008	9_H2	Hymenophyllum polyanthos	Block2	9	N+P+	487.246	11.3627	0.933553	42.8813	521.926	12.1714	0	Fungi	Ascomycota	Dothideomycetes	Capnodiales
ASV1008	9_M1	Melpomene wolfii	Block2	9	N+P+	476.394	15.4375	0.855365	30.8596	556.948	18.0478	0	Fungi	Ascomycota	Dothideomycetes	Capnodiales
ASV1008	9_M2	Melpomene wolfii	Block2	9	N+P+	483.433	16.5388	0.644879	29.2302	749.649	25.6464	0	Fungi	Ascomycota	Dothideomycetes	Capnodiales
ASV1009	1_C1	Cyathea peladensis	Block1	1	C	465.569	38.4305	2.90024	12.1146	160.528	13.2508	0	Fungi	Ascomycota	Dothideomycetes	Pleosporales	Phaeosphaeriaceae	Setophoma	terrestris
ASV1009	1_C2	Cyathea peladensis	Block1	1	C	443.081	20.1683	1.06651	21.9692	415.45	18.9106	0.519481	Fungi	Ascomycota	Dothideomycetes	Pleosporales	Phaeosphaeriaceae	Setophoma	terrestris
ASV1009	1_E1	Elaphoglossum latifolium	Block1	1	C	423.699	10.895	0.551356	38.8891	768.467	19.7605	0	Fungi	Ascomycota	Dothideomycetes	Pleosporales	Phaeosphaeriaceae	Setophoma	terrestris
ASV1009	1_E2	Elaphoglossum latifolium	Block1	1	C	409.572	7.77187	0.497304	52.6993	823.584	15.628	0	Fungi	Ascomycota	Dothideomycetes	Pleosporales	Phaeosphaeriaceae	Setophoma	terrestris
ASV1009	1_H1	Hymenophyllum polyanthos	Block1	1	C	482.851	9.029	0.533785	53.4778	904.581	16.9151	0	Fungi	Ascomycota	Dothideomycetes	Pleosporales	Phaeosphaeriaceae	Setophoma	terrestris
ASV1009	1_H2	Hymenophyllum polyanthos	Block1	1	C	512.269	9.68294	0.383048	52.9043	1337.35	25.2787	0	Fungi	Ascomycota	Dothideomycetes	Pleosporales	Phaeosphaeriaceae	Setophoma	terrestris
ASV1009	1_M1	Melpomene wolfii	Block1	1	C	474.05	16.4279	1.48104	28.8563	320.08	11.0922	0	Fungi	Ascomycota	Dothideomycetes	Pleosporales	Phaeosphaeriaceae	Setophoma	terrestris
ASV1009	1_M2	Melpomene wolfii	Block1	1	C	485.434	10.4434	0.659461	46.4824	736.107	15.8363	0	Fungi	Ascomycota	Dothideomycetes	Pleosporales	Phaeosphaeriaceae	Setophoma	terrestris
ASV1009	11_C1	Cyathea peladensis	Block3	11	P+	442.135	23.3484	4.12897	18.9364	107.081	5.65479	0	Fungi	Ascomycota	Dothideomycetes	Pleosporales	Phaeosphaeriaceae	Setophoma	terrestris
ASV1009	11_C2	Cyathea peladensis	Block3	11	P+	434.199	24.2745	2.8903	17.8871	150.226	8.39859	0	Fungi	Ascomycota	Dothideomycetes	Pleosporales	Phaeosphaeriaceae	Setophoma	terrestris
ASV1009	11_E1	Elaphoglossum latifolium	Block3	11	P+	422.512	11.3801	2.02636	37.1272	208.508	5.61606	0	Fungi	Ascomycota	Dothideomycetes	Pleosporales	Phaeosphaeriaceae	Setophoma	terrestris
ASV1009	11_E2	Elaphoglossum latifolium	Block3	11	P+	431.17	7.74473	2.34745	55.6727	183.676	3.29922	1.3809	Fungi	Ascomycota	Dothideomycetes	Pleosporales	Phaeosphaeriaceae	Setophoma	terrestris
ASV1009	11_H1	Hymenophyllum polyanthos	Block3	11	P+	485.675	10.6622	0.943457	45.5513	514.783	11.3012	0	Fungi	Ascomycota	Dothideomycetes	Pleosporales	Phaeosphaeriaceae	Setophoma	terrestris
ASV1009	11_H2	Hymenophyllum polyanthos	Block3	11	P+	494.745	12.4683	0.874452	39.6803	565.777	14.2584	0	Fungi	Ascomycota	Dothideomycetes	Pleosporales	Phaeosphaeriaceae	Setophoma	terrestris
ASV1009	11_M1	Melpomene wolfii	Block3	11	P+	477.535	10.0298	1.0367	47.6118	460.628	9.67467	0	Fungi	Ascomycota	Dothideomycetes	Pleosporales	Phaeosphaeriaceae	Setophoma	terrestris
ASV1009	11_M2	Melpomene wolfii	Block3	11	P+	476.834	6.80876	0.798513	70.0325	597.153	8.5268	0	Fungi	Ascomycota	Dothideomycetes	Pleosporales	Phaeosphaeriaceae	Setophoma	terrestris
ASV1009	12_C1	Cyathea peladensis	Block3	12	C	441.884	23.971	1.2046	18.4341	366.832	19.8996	0	Fungi	Ascomycota	Dothideomycetes	Pleosporales	Phaeosphaeriaceae	Setophoma	terrestris
ASV1009	12_C2	Cyathea peladensis	Block3	12	C	446.169	23.0036	1.3174	19.3956	338.675	17.4614	6.0241	Fungi	Ascomycota	Dothideomycetes	Pleosporales	Phaeosphaeriaceae	Setophoma	terrestris
ASV1009	12_E1	Elaphoglossum latifolium	Block3	12	C	427.962	11.4313	0.904233	37.4377	473.288	12.642	0	Fungi	Ascomycota	Dothideomycetes	Pleosporales	Phaeosphaeriaceae	Setophoma	terrestris
ASV1009	12_E2	Elaphoglossum latifolium	Block3	12	C	416.748	11.1166	0.603383	37.4889	690.685	18.4237	0.679348	Fungi	Ascomycota	Dothideomycetes	Pleosporales	Phaeosphaeriaceae	Setophoma	terrestris
ASV1009	12_H1	Hymenophyllum polyanthos	Block3	12	C	476.899	14.2861	1.27669	33.3821	373.543	11.1899	0	Fungi	Ascomycota	Dothideomycetes	Pleosporales	Phaeosphaeriaceae	Setophoma	terrestris
ASV1009	12_H2	Hymenophyllum polyanthos	Block3	12	C	494.629	12.1712	0.616856	40.6394	801.855	19.7309	0	Fungi	Ascomycota	Dothideomycetes	Pleosporales	Phaeosphaeriaceae	Setophoma	terrestris
ASV1009	12_M1	Melpomene wolfii	Block3	12	C	486.676	11.7301	0.516632	41.4896	942.016	22.7049	0	Fungi	Ascomycota	Dothideomycetes	Pleosporales	Phaeosphaeriaceae	Setophoma	terrestris
ASV1009	12_M2	Melpomene wolfii	Block3	12	C	484.034	10.0309	0.79319	48.2544	610.237	12.6462	0	Fungi	Ascomycota	Dothideomycetes	Pleosporales	Phaeosphaeriaceae	Setophoma	terrestris
ASV1009	13_C1	Cyathea peladensis	Block3	13	N+	457.244	21.7969	0.963365	20.9774	474.632	22.6258	0	Fungi	Ascomycota	Dothideomycetes	Pleosporales	Phaeosphaeriaceae	Setophoma	terrestris
ASV1009	13_E1	Elaphoglossum latifolium	Block3	13	N+	418.298	12.1107	0.581733	34.5395	719.055	20.8183	0	Fungi	Ascomycota	Dothideomycetes	Pleosporales	Phaeosphaeriaceae	Setophoma	terrestris
ASV1009	13_E2	Elaphoglossum latifolium	Block3	13	N+	438.094	10.1746	0.426199	43.0577	1027.91	23.8728	0	Fungi	Ascomycota	Dothideomycetes	Pleosporales	Phaeosphaeriaceae	Setophoma	terrestris
ASV1009	13_H1	Hymenophyllum polyanthos	Block3	13	N+	462.858	15.606	0.774469	29.659	597.645	20.1506	0	Fungi	Ascomycota	Dothideomycetes	Pleosporales	Phaeosphaeriaceae	Setophoma	terrestris
ASV1009	13_H2	Hymenophyllum polyanthos	Block3	13	N+	501.915	10.9391	0.45711	45.8828	1098.02	23.931	0	Fungi	Ascomycota	Dothideomycetes	Pleosporales	Phaeosphaeriaceae	Setophoma	terrestris
ASV1009	13_M1	Melpomene wolfii	Block3	13	N+	471.128	12.0238	0.596161	39.1828	790.271	20.1688	0	Fungi	Ascomycota	Dothideomycetes	Pleosporales	Phaeosphaeriaceae	Setophoma	terrestris
ASV1009	13_M2	Melpomene wolfii	Block3	13	N+	486.553	10.2887	0.670588	47.2898	725.562	15.3429	0	Fungi	Ascomycota	Dothideomycetes	Pleosporales	Phaeosphaeriaceae	Setophoma	terrestris
ASV1009	14_C1	Cyathea peladensis	Block3	14	N+P+	445.851	29.0323	5.59243	15.3571	79.7241	5.19137	6.94952	Fungi	Ascomycota	Dothideomycetes	Pleosporales	Phaeosphaeriaceae	Setophoma	terrestris
ASV1009	14_C2	Cyathea peladensis	Block3	14	N+P+	452.682	24.4252	2.7217	18.5334	166.323	8.97425	0.255161	Fungi	Ascomycota	Dothideomycetes	Pleosporales	Phaeosphaeriaceae	Setophoma	terrestris
ASV1009	14_E1	Elaphoglossum latifolium	Block3	14	N+P+	430.512	9.95893	1.83239	43.2287	234.945	5.43494	0	Fungi	Ascomycota	Dothideomycetes	Pleosporales	Phaeosphaeriaceae	Setophoma	terrestris
ASV1009	14_E2	Elaphoglossum latifolium	Block3	14	N+P+	415.451	9.41326	1.46288	44.1347	283.996	6.43476	4.92445	Fungi	Ascomycota	Dothideomycetes	Pleosporales	Phaeosphaeriaceae	Setophoma	terrestris
ASV1009	14_H1	Hymenophyllum polyanthos	Block3	14	N+P+	499.347	12.3386	1.26653	40.4703	394.263	9.74203	0	Fungi	Ascomycota	Dothideomycetes	Pleosporales	Phaeosphaeriaceae	Setophoma	terrestris
ASV1009	14_H2	Hymenophyllum polyanthos	Block3	14	N+P+	495.901	10.3059	1.03927	48.1182	477.165	9.91652	0	Fungi	Ascomycota	Dothideomycetes	Pleosporales	Phaeosphaeriaceae	Setophoma	terrestris
ASV1009	14_M1	Melpomene wolfii	Block3	14	N+P+	487.659	14.202	1.71909	34.3373	283.672	8.26133	0	Fungi	Ascomycota	Dothideomycetes	Pleosporales	Phaeosphaeriaceae	Setophoma	terrestris
ASV1009	14_M2	Melpomene wolfii	Block3	14	N+P+	482.101	15.099	1.35778	31.9295	355.066	11.1203	0	Fungi	Ascomycota	Dothideomycetes	Pleosporales	Phaeosphaeriaceae	Setophoma	terrestris
ASV1009	16_C1	Cyathea peladensis	Block3	16	P+	441.285	16.1236	1.47682	27.3688	298.807	10.9178	29.798	Fungi	Ascomycota	Dothideomycetes	Pleosporales	Phaeosphaeriaceae	Setophoma	terrestris
ASV1009	16_C2	Cyathea peladensis	Block3	16	P+	462.356	19.4953	1.11565	23.7162	414.428	17.4745	0	Fungi	Ascomycota	Dothideomycetes	Pleosporales	Phaeosphaeriaceae	Setophoma	terrestris
ASV1009	16_E1	Elaphoglossum latifolium	Block3	16	P+	439.059	6.43872	2.60128	68.1904	168.786	2.47522	0	Fungi	Ascomycota	Dothideomycetes	Pleosporales	Phaeosphaeriaceae	Setophoma	terrestris
ASV1009	16_E2	Elaphoglossum latifolium	Block3	16	P+	440.652	8.10206	1.45809	54.3877	302.211	5.55661	0	Fungi	Ascomycota	Dothideomycetes	Pleosporales	Phaeosphaeriaceae	Setophoma	terrestris
ASV1009	16_H1	Hymenophyllum polyanthos	Block3	16	P+	501.524	5.67639	0.66705	88.3526	751.853	8.50969	0	Fungi	Ascomycota	Dothideomycetes	Pleosporales	Phaeosphaeriaceae	Setophoma	terrestris
ASV1009	16_H2	Hymenophyllum polyanthos	Block3	16	P+	496.882	10.1364	1.14631	49.0197	433.463	8.84264	0	Fungi	Ascomycota	Dothideomycetes	Pleosporales	Phaeosphaeriaceae	Setophoma	terrestris
ASV1009	16_M1	Melpomene wolfii	Block3	16	P+	463.896	15.7957		29.3684			0	Fungi	Ascomycota	Dothideomycetes	Pleosporales	Phaeosphaeriaceae	Setophoma	terrestris
ASV1009	16_M2	Melpomene wolfii	Block3	16	P+	484.584	6.91549	0.469147	70.0723	1032.9	14.7406	0	Fungi	Ascomycota	Dothideomycetes	Pleosporales	Phaeosphaeriaceae	Setophoma	terrestris
ASV1009	17_C1	Cyathea peladensis	Block3	17	C	444.281	19.7626	1.27236	22.4809	349.18	15.5323	0	Fungi	Ascomycota	Dothideomycetes	Pleosporales	Phaeosphaeriaceae	Setophoma	terrestris
ASV1009	17_C2	Cyathea peladensis	Block3	17	C	444.988	19.3254	1.14021	23.0261	390.267	16.9489	13.1026	Fungi	Ascomycota	Dothideomycetes	Pleosporales	Phaeosphaeriaceae	Setophoma	terrestris
ASV1009	17_E1	Elaphoglossum latifolium	Block3	17	C	416.014	5.98242	0.39653	69.5394	1049.14	15.0869	5.55556	Fungi	Ascomycota	Dothideomycetes	Pleosporales	Phaeosphaeriaceae	Setophoma	terrestris
ASV1009	17_E2	Elaphoglossum latifolium	Block3	17	C	421.826	7.08118	0.457051	59.57	922.928	15.4932	0	Fungi	Ascomycota	Dothideomycetes	Pleosporales	Phaeosphaeriaceae	Setophoma	terrestris
ASV1009	17_H1	Hymenophyllum polyanthos	Block3	17	C	502.478	8.20559	0.465994	61.2361	1078.29	17.6088	0	Fungi	Ascomycota	Dothideomycetes	Pleosporales	Phaeosphaeriaceae	Setophoma	terrestris
ASV1009	17_H2	Hymenophyllum polyanthos	Block3	17	C	498.541	8.61445	0.433489	57.8727	1150.07	19.8723	1.82371	Fungi	Ascomycota	Dothideomycetes	Pleosporales	Phaeosphaeriaceae	Setophoma	terrestris
ASV1009	17_M1	Melpomene wolfii	Block3	17	C	478.984	8.5474	0.647636	56.0385	739.588	13.1978	0	Fungi	Ascomycota	Dothideomycetes	Pleosporales	Phaeosphaeriaceae	Setophoma	terrestris
ASV1009	17_M2	Melpomene wolfii	Block3	17	C	490.159	10.6191	0.453431	46.1583	1081	23.4194	0	Fungi	Ascomycota	Dothideomycetes	Pleosporales	Phaeosphaeriaceae	Setophoma	terrestris
ASV1009	18_C1	Cyathea peladensis	Block3	18	N+P+	446.528	25.0189	3.40027	17.8476	131.321	7.35791	0.645729	Fungi	Ascomycota	Dothideomycetes	Pleosporales	Phaeosphaeriaceae	Setophoma	terrestris
ASV1009	18_C2	Cyathea peladensis	Block3	18	N+P+	456.805	25.3284	2.05574	18.0353	222.209	12.3208	0	Fungi	Ascomycota	Dothideomycetes	Pleosporales	Phaeosphaeriaceae	Setophoma	terrestris
ASV1009	18_E1	Elaphoglossum latifolium	Block3	18	N+P+	0.85194	0.08427	3.12249	10.1096	0.27284	0.0269881	0	Fungi	Ascomycota	Dothideomycetes	Pleosporales	Phaeosphaeriaceae	Setophoma	terrestris
ASV1009	18_E2	Elaphoglossum latifolium	Block3	18	N+P+	789.799	24.9341	0.999181	31.6755	790.446	24.9545	0	Fungi	Ascomycota	Dothideomycetes	Pleosporales	Phaeosphaeriaceae	Setophoma	terrestris
ASV1009	18_H1	Hymenophyllum polyanthos	Block3	18	N+P+	499.281	10.2336	0.81034	48.7883	616.137	12.6288	0	Fungi	Ascomycota	Dothideomycetes	Pleosporales	Phaeosphaeriaceae	Setophoma	terrestris
ASV1009	18_H2	Hymenophyllum polyanthos	Block3	18	N+P+	486.466	11.4605	1.5967	42.4472	304.67	7.17762	0	Fungi	Ascomycota	Dothideomycetes	Pleosporales	Phaeosphaeriaceae	Setophoma	terrestris
ASV1009	18_M1	Melpomene wolfii	Block3	18	N+P+							0	Fungi	Ascomycota	Dothideomycetes	Pleosporales	Phaeosphaeriaceae	Setophoma	terrestris
ASV1009	19_C1	Cyathea peladensis	Block3	19	N+	459.107	24.2174	1.54241	18.9577	297.655	15.701	0	Fungi	Ascomycota	Dothideomycetes	Pleosporales	Phaeosphaeriaceae	Setophoma	terrestris
ASV1009	19_C2	Cyathea peladensis	Block3	19	N+	456.188	19.7017	0.858431	23.1548	531.42	22.9508	0	Fungi	Ascomycota	Dothideomycetes	Pleosporales	Phaeosphaeriaceae	Setophoma	terrestris
ASV1009	19_E1	Elaphoglossum latifolium	Block3	19	N+	408.554	9.9005	0.317895	41.266	1285.18	31.1439	0	Fungi	Ascomycota	Dothideomycetes	Pleosporales	Phaeosphaeriaceae	Setophoma	terrestris
ASV1009	19_E2	Elaphoglossum latifolium	Block3	19	N+	441.721	8.63897	0.346331	51.1312	1275.43	24.9443	0	Fungi	Ascomycota	Dothideomycetes	Pleosporales	Phaeosphaeriaceae	Setophoma	terrestris
ASV1009	19_H1	Hymenophyllum polyanthos	Block3	19	N+	474.921	12.1139	0.470044	39.2047	1010.37	25.7718	0.181206	Fungi	Ascomycota	Dothideomycetes	Pleosporales	Phaeosphaeriaceae	Setophoma	terrestris
ASV1009	19_H2	Hymenophyllum polyanthos	Block3	19	N+	510.27	10.2004	0.394173	50.0247	1294.53	25.8779	0	Fungi	Ascomycota	Dothideomycetes	Pleosporales	Phaeosphaeriaceae	Setophoma	terrestris
ASV1009	19_M1	Melpomene wolfii	Block3	19	N+	496.557	7.61246		65.2295			0	Fungi	Ascomycota	Dothideomycetes	Pleosporales	Phaeosphaeriaceae	Setophoma	terrestris
ASV1009	19_M2	Melpomene wolfii	Block3	19	N+	478.379	10.8996	0.633599	43.8897	755.019	17.2026	0	Fungi	Ascomycota	Dothideomycetes	Pleosporales	Phaeosphaeriaceae	Setophoma	terrestris
ASV1009	2_C1	Cyathea peladensis	Block1	2	P+	459.995	24.3304	2.33539	18.9062	196.967	10.4182	0	Fungi	Ascomycota	Dothideomycetes	Pleosporales	Phaeosphaeriaceae	Setophoma	terrestris
ASV1009	2_C2	Cyathea peladensis	Block1	2	P+	456.634	16.0337	2.82362	28.4797	161.719	5.67841	0	Fungi	Ascomycota	Dothideomycetes	Pleosporales	Phaeosphaeriaceae	Setophoma	terrestris
ASV1009	2_E1	Elaphoglossum latifolium	Block1	2	P+	440.921	12.7404	2.22649	34.6082	198.034	5.72217	0	Fungi	Ascomycota	Dothideomycetes	Pleosporales	Phaeosphaeriaceae	Setophoma	terrestris
ASV1009	2_E2	Elaphoglossum latifolium	Block1	2	P+	452.901	10.5679	1.5195	42.8563	298.059	6.95485	0	Fungi	Ascomycota	Dothideomycetes	Pleosporales	Phaeosphaeriaceae	Setophoma	terrestris
ASV1009	2_H1	Hymenophyllum polyanthos	Block1	2	P+	516.498	9.04534	1.17919	57.1011	438.01	7.67079	0	Fungi	Ascomycota	Dothideomycetes	Pleosporales	Phaeosphaeriaceae	Setophoma	terrestris
ASV1009	2_H2	Hymenophyllum polyanthos	Block1	2	P+	505.926	11.4138	1.34377	44.326	376.498	8.49384	0	Fungi	Ascomycota	Dothideomycetes	Pleosporales	Phaeosphaeriaceae	Setophoma	terrestris
ASV1009	2_M1	Melpomene wolfii	Block1	2	P+	502.154	9.94839	0.904418	50.4759	555.224	10.9998	0	Fungi	Ascomycota	Dothideomycetes	Pleosporales	Phaeosphaeriaceae	Setophoma	terrestris
ASV1009	2_M2	Melpomene wolfii	Block1	2	P+	492.197	10.9331	1.02402	45.019	480.65	10.6766	0	Fungi	Ascomycota	Dothideomycetes	Pleosporales	Phaeosphaeriaceae	Setophoma	terrestris
ASV1009	3_C1	Cyathea peladensis	Block1	3	N+	455.834	24.3925	1.17639	18.6874	387.485	20.735	0.613497	Fungi	Ascomycota	Dothideomycetes	Pleosporales	Phaeosphaeriaceae	Setophoma	terrestris
ASV1009	3_C2	Cyathea peladensis	Block1	3	N+	456.608	21.6717	1.10927	21.0693	411.63	19.537	0	Fungi	Ascomycota	Dothideomycetes	Pleosporales	Phaeosphaeriaceae	Setophoma	terrestris
ASV1009	3_E1	Elaphoglossum latifolium	Block1	3	N+	434.812	11.6711	0.542351	37.2555	801.718	21.5194	0	Fungi	Ascomycota	Dothideomycetes	Pleosporales	Phaeosphaeriaceae	Setophoma	terrestris
ASV1009	3_E2	Elaphoglossum latifolium	Block1	3	N+	441.474	13.0887	0.538166	33.7295	820.331	24.3209	7.52864	Fungi	Ascomycota	Dothideomycetes	Pleosporales	Phaeosphaeriaceae	Setophoma	terrestris
ASV1009	3_H1	Hymenophyllum polyanthos	Block1	3	N+	474.459	13.0026	0.661735	36.4895	716.993	19.6493	0	Fungi	Ascomycota	Dothideomycetes	Pleosporales	Phaeosphaeriaceae	Setophoma	terrestris
ASV1009	3_H2	Hymenophyllum polyanthos	Block1	3	N+	498.326	10.6634	0.433189	46.7323	1150.37	24.616	0	Fungi	Ascomycota	Dothideomycetes	Pleosporales	Phaeosphaeriaceae	Setophoma	terrestris
ASV1009	3_M1	Melpomene wolfii	Block1	3	N+	482.921	9.50545	0.333852	50.8046	1446.51	28.4721	0	Fungi	Ascomycota	Dothideomycetes	Pleosporales	Phaeosphaeriaceae	Setophoma	terrestris
ASV1009	3_M2	Melpomene wolfii	Block1	3	N+	480.548	10.7241	0.904735	44.81	531.147	11.8533	0	Fungi	Ascomycota	Dothideomycetes	Pleosporales	Phaeosphaeriaceae	Setophoma	terrestris
ASV1009	4_C1	Cyathea peladensis	Block1	4	N+P+	451.408	24.039	2.39613	18.7782	188.39	10.0324	0	Fungi	Ascomycota	Dothideomycetes	Pleosporales	Phaeosphaeriaceae	Setophoma	terrestris
ASV1009	4_C2	Cyathea peladensis	Block1	4	N+P+	450.592	26.0284	1.86818	17.3115	241.193	13.9325	0	Fungi	Ascomycota	Dothideomycetes	Pleosporales	Phaeosphaeriaceae	Setophoma	terrestris
ASV1009	4_E1	Elaphoglossum latifolium	Block1	4	N+P+	451.898	11.7142	1.00185	38.577	451.063	11.6925	0	Fungi	Ascomycota	Dothideomycetes	Pleosporales	Phaeosphaeriaceae	Setophoma	terrestris
ASV1009	4_E2	Elaphoglossum latifolium	Block1	4	N+P+	435.509	8.2553	3.10981	52.7551	140.044	2.6546	3.79147	Fungi	Ascomycota	Dothideomycetes	Pleosporales	Phaeosphaeriaceae	Setophoma	terrestris
ASV1009	4_H1	Hymenophyllum polyanthos	Block1	4	N+P+	484.492	12.4317	1.10957	38.9723	436.648	11.2041	0	Fungi	Ascomycota	Dothideomycetes	Pleosporales	Phaeosphaeriaceae	Setophoma	terrestris
ASV1009	4_H2	Hymenophyllum polyanthos	Block1	4	N+P+	490.111	13.4784	1.21468	36.3627	403.491	11.0963	0	Fungi	Ascomycota	Dothideomycetes	Pleosporales	Phaeosphaeriaceae	Setophoma	terrestris
ASV1009	4_M1	Melpomene wolfii	Block1	4	N+P+	479.786	12.9644	1.07495	37.0079	446.334	12.0605	0	Fungi	Ascomycota	Dothideomycetes	Pleosporales	Phaeosphaeriaceae	Setophoma	terrestris
ASV1009	4_M2	Melpomene wolfii	Block1	4	N+P+	486.154	18.8484	1.64031	25.7929	296.379	11.4907	0	Fungi	Ascomycota	Dothideomycetes	Pleosporales	Phaeosphaeriaceae	Setophoma	terrestris
ASV1009	6_C1	Cyathea peladensis	Block2	6	N+	452.504	22.6441	0.966782	19.9834	468.052	23.4221	7.11111	Fungi	Ascomycota	Dothideomycetes	Pleosporales	Phaeosphaeriaceae	Setophoma	terrestris
ASV1009	6_E1	Elaphoglossum latifolium	Block2	6	N+	453.825	10.0891	0.620107	44.9818	731.85	16.2699	0	Fungi	Ascomycota	Dothideomycetes	Pleosporales	Phaeosphaeriaceae	Setophoma	terrestris
ASV1009	6_E2	Elaphoglossum latifolium	Block2	6	N+	434.211	10.5368	0.557418	41.2089	778.969	18.903	1.29526	Fungi	Ascomycota	Dothideomycetes	Pleosporales	Phaeosphaeriaceae	Setophoma	terrestris
ASV1009	6_H1	Hymenophyllum polyanthos	Block2	6	N+	507.095	10.5944	0.624935	47.8646	811.437	16.9528	0	Fungi	Ascomycota	Dothideomycetes	Pleosporales	Phaeosphaeriaceae	Setophoma	terrestris
ASV1009	6_H2	Hymenophyllum polyanthos	Block2	6	N+	504.163	10.2557	0.69152	49.1594	729.064	14.8306	0	Fungi	Ascomycota	Dothideomycetes	Pleosporales	Phaeosphaeriaceae	Setophoma	terrestris
ASV1009	6_M1	Melpomene wolfii	Block2	6	N+	485.039	11.7112	0.900471	41.4167	538.651	13.0056	0	Fungi	Ascomycota	Dothideomycetes	Pleosporales	Phaeosphaeriaceae	Setophoma	terrestris
ASV1009	6_M2	Melpomene wolfii	Block2	6	N+	481.113	9.02318	0.840122	53.3197	572.671	10.7403	0	Fungi	Ascomycota	Dothideomycetes	Pleosporales	Phaeosphaeriaceae	Setophoma	terrestris
ASV1009	7_C1	Cyathea peladensis	Block2	7	C	445.175	17.0207	0.888765	26.1549	500.891	19.151	5.49318	Fungi	Ascomycota	Dothideomycetes	Pleosporales	Phaeosphaeriaceae	Setophoma	terrestris
ASV1009	7_C2	Cyathea peladensis	Block2	7	C	446.65	19.2695	1.02248	23.1791	436.83	18.8459	5.89247	Fungi	Ascomycota	Dothideomycetes	Pleosporales	Phaeosphaeriaceae	Setophoma	terrestris
ASV1009	7_E1	Elaphoglossum latifolium	Block2	7	C	434.011	10.313	0.491052	42.0837	883.839	21.0019	0	Fungi	Ascomycota	Dothideomycetes	Pleosporales	Phaeosphaeriaceae	Setophoma	terrestris
ASV1009	7_E2	Elaphoglossum latifolium	Block2	7	C	423.59	6.43936	0.37766	65.7814	1121.62	17.0507	0	Fungi	Ascomycota	Dothideomycetes	Pleosporales	Phaeosphaeriaceae	Setophoma	terrestris
ASV1009	7_H1	Hymenophyllum polyanthos	Block2	7	C	500.684	8.61436	0.488993	58.1221	1023.91	17.6165	0	Fungi	Ascomycota	Dothideomycetes	Pleosporales	Phaeosphaeriaceae	Setophoma	terrestris
ASV1009	7_H2	Hymenophyllum polyanthos	Block2	7	C	502.891	8.35067	0.49314	60.2217	1019.77	16.9337	0	Fungi	Ascomycota	Dothideomycetes	Pleosporales	Phaeosphaeriaceae	Setophoma	terrestris
ASV1009	7_M1	Melpomene wolfii	Block2	7	C	481.519	8.55324	0.493656	56.2966	975.413	17.3263	0	Fungi	Ascomycota	Dothideomycetes	Pleosporales	Phaeosphaeriaceae	Setophoma	terrestris
ASV1009	7_M2	Melpomene wolfii	Block2	7	C	478.274	8.32414	0.522585	57.4562	915.208	15.9288	0	Fungi	Ascomycota	Dothideomycetes	Pleosporales	Phaeosphaeriaceae	Setophoma	terrestris
ASV1009	8_C1	Cyathea peladensis	Block2	8	P+	455.27	20.735	4.73275	21.9566	96.1956	4.38118	0	Fungi	Ascomycota	Dothideomycetes	Pleosporales	Phaeosphaeriaceae	Setophoma	terrestris
ASV1009	8_C2	Cyathea peladensis	Block2	8	P+	452.111	20.0246	2.44434	22.5778	184.962	8.19223	0	Fungi	Ascomycota	Dothideomycetes	Pleosporales	Phaeosphaeriaceae	Setophoma	terrestris
ASV1009	8_E1	Elaphoglossum latifolium	Block2	8	P+	417.165	9.24644	3.61003	45.1163	115.557	2.56132	0	Fungi	Ascomycota	Dothideomycetes	Pleosporales	Phaeosphaeriaceae	Setophoma	terrestris
ASV1009	8_E2	Elaphoglossum latifolium	Block2	8	P+	429.014	9.38538	2.38199	45.7108	180.107	3.94014	0	Fungi	Ascomycota	Dothideomycetes	Pleosporales	Phaeosphaeriaceae	Setophoma	terrestris
ASV1009	8_H1	Hymenophyllum polyanthos	Block2	8	P+	495.887	9.66065	1.18401	51.3306	418.821	8.15929	0	Fungi	Ascomycota	Dothideomycetes	Pleosporales	Phaeosphaeriaceae	Setophoma	terrestris
ASV1009	8_H2	Hymenophyllum polyanthos	Block2	8	P+	497.915	10.487	1.18449	47.4791	420.362	8.85362	0	Fungi	Ascomycota	Dothideomycetes	Pleosporales	Phaeosphaeriaceae	Setophoma	terrestris
ASV1009	8_M1	Melpomene wolfii	Block2	8	P+	471.578	10.83	0.934595	43.5435	504.58	11.588	1.90036	Fungi	Ascomycota	Dothideomycetes	Pleosporales	Phaeosphaeriaceae	Setophoma	terrestris
ASV1009	8_M2	Melpomene wolfii	Block2	8	P+	466.887	10.772		43.3426			0	Fungi	Ascomycota	Dothideomycetes	Pleosporales	Phaeosphaeriaceae	Setophoma	terrestris
ASV1009	9_C1	Cyathea peladensis	Block2	9	N+P+	452.576	24.8284	1.99575	18.2282	226.77	12.4406	0	Fungi	Ascomycota	Dothideomycetes	Pleosporales	Phaeosphaeriaceae	Setophoma	terrestris
ASV1009	9_C2	Cyathea peladensis	Block2	9	N+P+	453.481	24.1568	2.34442	18.7724	193.43	10.304	0.338266	Fungi	Ascomycota	Dothideomycetes	Pleosporales	Phaeosphaeriaceae	Setophoma	terrestris
ASV1009	9_E1	Elaphoglossum latifolium	Block2	9	N+P+	430.09	10.8381	1.25107	39.6831	343.777	8.66306	0	Fungi	Ascomycota	Dothideomycetes	Pleosporales	Phaeosphaeriaceae	Setophoma	terrestris
ASV1009	9_E2	Elaphoglossum latifolium	Block2	9	N+P+	423.398	11.2061	1.17303	37.7829	360.944	9.5531	0	Fungi	Ascomycota	Dothideomycetes	Pleosporales	Phaeosphaeriaceae	Setophoma	terrestris
ASV1009	9_H1	Hymenophyllum polyanthos	Block2	9	N+P+	496.229	9.96729	0.853944	49.7858	581.102	11.6721	0	Fungi	Ascomycota	Dothideomycetes	Pleosporales	Phaeosphaeriaceae	Setophoma	terrestris
ASV1009	9_H2	Hymenophyllum polyanthos	Block2	9	N+P+	487.246	11.3627	0.933553	42.8813	521.926	12.1714	0	Fungi	Ascomycota	Dothideomycetes	Pleosporales	Phaeosphaeriaceae	Setophoma	terrestris
ASV1009	9_M1	Melpomene wolfii	Block2	9	N+P+	476.394	15.4375	0.855365	30.8596	556.948	18.0478	0	Fungi	Ascomycota	Dothideomycetes	Pleosporales	Phaeosphaeriaceae	Setophoma	terrestris
ASV1009	9_M2	Melpomene wolfii	Block2	9	N+P+	483.433	16.5388	0.644879	29.2302	749.649	25.6464	0	Fungi	Ascomycota	Dothideomycetes	Pleosporales	Phaeosphaeriaceae	Setophoma	terrestris
ASV101	1_C1	Cyathea peladensis	Block1	1	C	465.569	38.4305	2.90024	12.1146	160.528	13.2508	0	Fungi	Ascomycota
ASV101	1_C2	Cyathea peladensis	Block1	1	C	443.081	20.1683	1.06651	21.9692	415.45	18.9106	0.519481	Fungi	Ascomycota
ASV101	1_E1	Elaphoglossum latifolium	Block1	1	C	423.699	10.895	0.551356	38.8891	768.467	19.7605	0	Fungi	Ascomycota
ASV101	1_E2	Elaphoglossum latifolium	Block1	1	C	409.572	7.77187	0.497304	52.6993	823.584	15.628	0	Fungi	Ascomycota
ASV101	1_H1	Hymenophyllum polyanthos	Block1	1	C	482.851	9.029	0.533785	53.4778	904.581	16.9151	0	Fungi	Ascomycota
ASV101	1_H2	Hymenophyllum polyanthos	Block1	1	C	512.269	9.68294	0.383048	52.9043	1337.35	25.2787	0	Fungi	Ascomycota
ASV101	1_M1	Melpomene wolfii	Block1	1	C	474.05	16.4279	1.48104	28.8563	320.08	11.0922	0	Fungi	Ascomycota
ASV101	1_M2	Melpomene wolfii	Block1	1	C	485.434	10.4434	0.659461	46.4824	736.107	15.8363	0	Fungi	Ascomycota
ASV101	11_C1	Cyathea peladensis	Block3	11	P+	442.135	23.3484	4.12897	18.9364	107.081	5.65479	0	Fungi	Ascomycota
ASV101	11_C2	Cyathea peladensis	Block3	11	P+	434.199	24.2745	2.8903	17.8871	150.226	8.39859	0	Fungi	Ascomycota
ASV101	11_E1	Elaphoglossum latifolium	Block3	11	P+	422.512	11.3801	2.02636	37.1272	208.508	5.61606	0	Fungi	Ascomycota
ASV101	11_E2	Elaphoglossum latifolium	Block3	11	P+	431.17	7.74473	2.34745	55.6727	183.676	3.29922	1.3809	Fungi	Ascomycota
ASV101	11_H1	Hymenophyllum polyanthos	Block3	11	P+	485.675	10.6622	0.943457	45.5513	514.783	11.3012	0	Fungi	Ascomycota
ASV101	11_H2	Hymenophyllum polyanthos	Block3	11	P+	494.745	12.4683	0.874452	39.6803	565.777	14.2584	0	Fungi	Ascomycota
ASV101	11_M1	Melpomene wolfii	Block3	11	P+	477.535	10.0298	1.0367	47.6118	460.628	9.67467	0	Fungi	Ascomycota
ASV101	11_M2	Melpomene wolfii	Block3	11	P+	476.834	6.80876	0.798513	70.0325	597.153	8.5268	0	Fungi	Ascomycota
ASV101	12_C1	Cyathea peladensis	Block3	12	C	441.884	23.971	1.2046	18.4341	366.832	19.8996	0	Fungi	Ascomycota
ASV101	12_C2	Cyathea peladensis	Block3	12	C	446.169	23.0036	1.3174	19.3956	338.675	17.4614	6.0241	Fungi	Ascomycota
ASV101	12_E1	Elaphoglossum latifolium	Block3	12	C	427.962	11.4313	0.904233	37.4377	473.288	12.642	0	Fungi	Ascomycota
ASV101	12_E2	Elaphoglossum latifolium	Block3	12	C	416.748	11.1166	0.603383	37.4889	690.685	18.4237	0.679348	Fungi	Ascomycota
ASV101	12_H1	Hymenophyllum polyanthos	Block3	12	C	476.899	14.2861	1.27669	33.3821	373.543	11.1899	0	Fungi	Ascomycota
ASV101	12_H2	Hymenophyllum polyanthos	Block3	12	C	494.629	12.1712	0.616856	40.6394	801.855	19.7309	0	Fungi	Ascomycota
ASV101	12_M1	Melpomene wolfii	Block3	12	C	486.676	11.7301	0.516632	41.4896	942.016	22.7049	0	Fungi	Ascomycota
ASV101	12_M2	Melpomene wolfii	Block3	12	C	484.034	10.0309	0.79319	48.2544	610.237	12.6462	0	Fungi	Ascomycota
ASV101	13_C1	Cyathea peladensis	Block3	13	N+	457.244	21.7969	0.963365	20.9774	474.632	22.6258	0	Fungi	Ascomycota
ASV101	13_E1	Elaphoglossum latifolium	Block3	13	N+	418.298	12.1107	0.581733	34.5395	719.055	20.8183	0	Fungi	Ascomycota
ASV101	13_E2	Elaphoglossum latifolium	Block3	13	N+	438.094	10.1746	0.426199	43.0577	1027.91	23.8728	0	Fungi	Ascomycota
ASV101	13_H1	Hymenophyllum polyanthos	Block3	13	N+	462.858	15.606	0.774469	29.659	597.645	20.1506	0	Fungi	Ascomycota
ASV101	13_H2	Hymenophyllum polyanthos	Block3	13	N+	501.915	10.9391	0.45711	45.8828	1098.02	23.931	0	Fungi	Ascomycota
ASV101	13_M1	Melpomene wolfii	Block3	13	N+	471.128	12.0238	0.596161	39.1828	790.271	20.1688	0	Fungi	Ascomycota
ASV101	13_M2	Melpomene wolfii	Block3	13	N+	486.553	10.2887	0.670588	47.2898	725.562	15.3429	0	Fungi	Ascomycota
ASV101	14_C1	Cyathea peladensis	Block3	14	N+P+	445.851	29.0323	5.59243	15.3571	79.7241	5.19137	6.94952	Fungi	Ascomycota
ASV101	14_C2	Cyathea peladensis	Block3	14	N+P+	452.682	24.4252	2.7217	18.5334	166.323	8.97425	0.255161	Fungi	Ascomycota
ASV101	14_E1	Elaphoglossum latifolium	Block3	14	N+P+	430.512	9.95893	1.83239	43.2287	234.945	5.43494	0	Fungi	Ascomycota
ASV101	14_E2	Elaphoglossum latifolium	Block3	14	N+P+	415.451	9.41326	1.46288	44.1347	283.996	6.43476	4.92445	Fungi	Ascomycota
ASV101	14_H1	Hymenophyllum polyanthos	Block3	14	N+P+	499.347	12.3386	1.26653	40.4703	394.263	9.74203	0	Fungi	Ascomycota
ASV101	14_H2	Hymenophyllum polyanthos	Block3	14	N+P+	495.901	10.3059	1.03927	48.1182	477.165	9.91652	0	Fungi	Ascomycota
ASV101	14_M1	Melpomene wolfii	Block3	14	N+P+	487.659	14.202	1.71909	34.3373	283.672	8.26133	0	Fungi	Ascomycota
ASV101	14_M2	Melpomene wolfii	Block3	14	N+P+	482.101	15.099	1.35778	31.9295	355.066	11.1203	0	Fungi	Ascomycota
ASV101	16_C1	Cyathea peladensis	Block3	16	P+	441.285	16.1236	1.47682	27.3688	298.807	10.9178	29.798	Fungi	Ascomycota
ASV101	16_C2	Cyathea peladensis	Block3	16	P+	462.356	19.4953	1.11565	23.7162	414.428	17.4745	0	Fungi	Ascomycota
ASV101	16_E1	Elaphoglossum latifolium	Block3	16	P+	439.059	6.43872	2.60128	68.1904	168.786	2.47522	0	Fungi	Ascomycota
ASV101	16_E2	Elaphoglossum latifolium	Block3	16	P+	440.652	8.10206	1.45809	54.3877	302.211	5.55661	0	Fungi	Ascomycota
ASV101	16_H1	Hymenophyllum polyanthos	Block3	16	P+	501.524	5.67639	0.66705	88.3526	751.853	8.50969	0	Fungi	Ascomycota
ASV101	16_H2	Hymenophyllum polyanthos	Block3	16	P+	496.882	10.1364	1.14631	49.0197	433.463	8.84264	0	Fungi	Ascomycota
ASV101	16_M1	Melpomene wolfii	Block3	16	P+	463.896	15.7957		29.3684			0	Fungi	Ascomycota
ASV101	16_M2	Melpomene wolfii	Block3	16	P+	484.584	6.91549	0.469147	70.0723	1032.9	14.7406	0	Fungi	Ascomycota
ASV101	17_C1	Cyathea peladensis	Block3	17	C	444.281	19.7626	1.27236	22.4809	349.18	15.5323	0	Fungi	Ascomycota
ASV101	17_C2	Cyathea peladensis	Block3	17	C	444.988	19.3254	1.14021	23.0261	390.267	16.9489	13.1026	Fungi	Ascomycota
ASV101	17_E1	Elaphoglossum latifolium	Block3	17	C	416.014	5.98242	0.39653	69.5394	1049.14	15.0869	5.55556	Fungi	Ascomycota
ASV101	17_E2	Elaphoglossum latifolium	Block3	17	C	421.826	7.08118	0.457051	59.57	922.928	15.4932	0	Fungi	Ascomycota
ASV101	17_H1	Hymenophyllum polyanthos	Block3	17	C	502.478	8.20559	0.465994	61.2361	1078.29	17.6088	0	Fungi	Ascomycota
ASV101	17_H2	Hymenophyllum polyanthos	Block3	17	C	498.541	8.61445	0.433489	57.8727	1150.07	19.8723	1.82371	Fungi	Ascomycota
ASV101	17_M1	Melpomene wolfii	Block3	17	C	478.984	8.5474	0.647636	56.0385	739.588	13.1978	0	Fungi	Ascomycota
ASV101	17_M2	Melpomene wolfii	Block3	17	C	490.159	10.6191	0.453431	46.1583	1081	23.4194	0	Fungi	Ascomycota
ASV101	18_C1	Cyathea peladensis	Block3	18	N+P+	446.528	25.0189	3.40027	17.8476	131.321	7.35791	0.645729	Fungi	Ascomycota
ASV101	18_C2	Cyathea peladensis	Block3	18	N+P+	456.805	25.3284	2.05574	18.0353	222.209	12.3208	0	Fungi	Ascomycota
ASV101	18_E1	Elaphoglossum latifolium	Block3	18	N+P+	0.85194	0.08427	3.12249	10.1096	0.27284	0.0269881	0	Fungi	Ascomycota
ASV101	18_E2	Elaphoglossum latifolium	Block3	18	N+P+	789.799	24.9341	0.999181	31.6755	790.446	24.9545	0	Fungi	Ascomycota
ASV101	18_H1	Hymenophyllum polyanthos	Block3	18	N+P+	499.281	10.2336	0.81034	48.7883	616.137	12.6288	0	Fungi	Ascomycota
ASV101	18_H2	Hymenophyllum polyanthos	Block3	18	N+P+	486.466	11.4605	1.5967	42.4472	304.67	7.17762	0	Fungi	Ascomycota
ASV101	18_M1	Melpomene wolfii	Block3	18	N+P+							0	Fungi	Ascomycota
ASV101	19_C1	Cyathea peladensis	Block3	19	N+	459.107	24.2174	1.54241	18.9577	297.655	15.701	0	Fungi	Ascomycota
ASV101	19_C2	Cyathea peladensis	Block3	19	N+	456.188	19.7017	0.858431	23.1548	531.42	22.9508	0	Fungi	Ascomycota
ASV101	19_E1	Elaphoglossum latifolium	Block3	19	N+	408.554	9.9005	0.317895	41.266	1285.18	31.1439	0	Fungi	Ascomycota
ASV101	19_E2	Elaphoglossum latifolium	Block3	19	N+	441.721	8.63897	0.346331	51.1312	1275.43	24.9443	0	Fungi	Ascomycota
ASV101	19_H1	Hymenophyllum polyanthos	Block3	19	N+	474.921	12.1139	0.470044	39.2047	1010.37	25.7718	0.181206	Fungi	Ascomycota
ASV101	19_H2	Hymenophyllum polyanthos	Block3	19	N+	510.27	10.2004	0.394173	50.0247	1294.53	25.8779	0	Fungi	Ascomycota
ASV101	19_M1	Melpomene wolfii	Block3	19	N+	496.557	7.61246		65.2295			0	Fungi	Ascomycota
ASV101	19_M2	Melpomene wolfii	Block3	19	N+	478.379	10.8996	0.633599	43.8897	755.019	17.2026	0	Fungi	Ascomycota
ASV101	2_C1	Cyathea peladensis	Block1	2	P+	459.995	24.3304	2.33539	18.9062	196.967	10.4182	0	Fungi	Ascomycota
ASV101	2_C2	Cyathea peladensis	Block1	2	P+	456.634	16.0337	2.82362	28.4797	161.719	5.67841	0	Fungi	Ascomycota
ASV101	2_E1	Elaphoglossum latifolium	Block1	2	P+	440.921	12.7404	2.22649	34.6082	198.034	5.72217	0	Fungi	Ascomycota
ASV101	2_E2	Elaphoglossum latifolium	Block1	2	P+	452.901	10.5679	1.5195	42.8563	298.059	6.95485	0	Fungi	Ascomycota
ASV101	2_H1	Hymenophyllum polyanthos	Block1	2	P+	516.498	9.04534	1.17919	57.1011	438.01	7.67079	0	Fungi	Ascomycota
ASV101	2_H2	Hymenophyllum polyanthos	Block1	2	P+	505.926	11.4138	1.34377	44.326	376.498	8.49384	0	Fungi	Ascomycota
ASV101	2_M1	Melpomene wolfii	Block1	2	P+	502.154	9.94839	0.904418	50.4759	555.224	10.9998	0	Fungi	Ascomycota
ASV101	2_M2	Melpomene wolfii	Block1	2	P+	492.197	10.9331	1.02402	45.019	480.65	10.6766	0	Fungi	Ascomycota
ASV101	3_C1	Cyathea peladensis	Block1	3	N+	455.834	24.3925	1.17639	18.6874	387.485	20.735	0.613497	Fungi	Ascomycota
ASV101	3_C2	Cyathea peladensis	Block1	3	N+	456.608	21.6717	1.10927	21.0693	411.63	19.537	0	Fungi	Ascomycota
ASV101	3_E1	Elaphoglossum latifolium	Block1	3	N+	434.812	11.6711	0.542351	37.2555	801.718	21.5194	0	Fungi	Ascomycota
ASV101	3_E2	Elaphoglossum latifolium	Block1	3	N+	441.474	13.0887	0.538166	33.7295	820.331	24.3209	7.52864	Fungi	Ascomycota
ASV101	3_H1	Hymenophyllum polyanthos	Block1	3	N+	474.459	13.0026	0.661735	36.4895	716.993	19.6493	0	Fungi	Ascomycota
ASV101	3_H2	Hymenophyllum polyanthos	Block1	3	N+	498.326	10.6634	0.433189	46.7323	1150.37	24.616	0	Fungi	Ascomycota
ASV101	3_M1	Melpomene wolfii	Block1	3	N+	482.921	9.50545	0.333852	50.8046	1446.51	28.4721	0	Fungi	Ascomycota
ASV101	3_M2	Melpomene wolfii	Block1	3	N+	480.548	10.7241	0.904735	44.81	531.147	11.8533	0	Fungi	Ascomycota
ASV101	4_C1	Cyathea peladensis	Block1	4	N+P+	451.408	24.039	2.39613	18.7782	188.39	10.0324	0	Fungi	Ascomycota
ASV101	4_C2	Cyathea peladensis	Block1	4	N+P+	450.592	26.0284	1.86818	17.3115	241.193	13.9325	0	Fungi	Ascomycota
ASV101	4_E1	Elaphoglossum latifolium	Block1	4	N+P+	451.898	11.7142	1.00185	38.577	451.063	11.6925	0	Fungi	Ascomycota
ASV101	4_E2	Elaphoglossum latifolium	Block1	4	N+P+	435.509	8.2553	3.10981	52.7551	140.044	2.6546	3.79147	Fungi	Ascomycota
ASV101	4_H1	Hymenophyllum polyanthos	Block1	4	N+P+	484.492	12.4317	1.10957	38.9723	436.648	11.2041	0	Fungi	Ascomycota
ASV101	4_H2	Hymenophyllum polyanthos	Block1	4	N+P+	490.111	13.4784	1.21468	36.3627	403.491	11.0963	0	Fungi	Ascomycota
ASV101	4_M1	Melpomene wolfii	Block1	4	N+P+	479.786	12.9644	1.07495	37.0079	446.334	12.0605	0	Fungi	Ascomycota
ASV101	4_M2	Melpomene wolfii	Block1	4	N+P+	486.154	18.8484	1.64031	25.7929	296.379	11.4907	0	Fungi	Ascomycota
ASV101	6_C1	Cyathea peladensis	Block2	6	N+	452.504	22.6441	0.966782	19.9834	468.052	23.4221	7.11111	Fungi	Ascomycota
ASV101	6_E1	Elaphoglossum latifolium	Block2	6	N+	453.825	10.0891	0.620107	44.9818	731.85	16.2699	0	Fungi	Ascomycota
ASV101	6_E2	Elaphoglossum latifolium	Block2	6	N+	434.211	10.5368	0.557418	41.2089	778.969	18.903	1.29526	Fungi	Ascomycota
ASV101	6_H1	Hymenophyllum polyanthos	Block2	6	N+	507.095	10.5944	0.624935	47.8646	811.437	16.9528	0	Fungi	Ascomycota
ASV101	6_H2	Hymenophyllum polyanthos	Block2	6	N+	504.163	10.2557	0.69152	49.1594	729.064	14.8306	0	Fungi	Ascomycota
ASV101	6_M1	Melpomene wolfii	Block2	6	N+	485.039	11.7112	0.900471	41.4167	538.651	13.0056	0	Fungi	Ascomycota
ASV101	6_M2	Melpomene wolfii	Block2	6	N+	481.113	9.02318	0.840122	53.3197	572.671	10.7403	0	Fungi	Ascomycota
ASV101	7_C1	Cyathea peladensis	Block2	7	C	445.175	17.0207	0.888765	26.1549	500.891	19.151	5.49318	Fungi	Ascomycota
ASV101	7_C2	Cyathea peladensis	Block2	7	C	446.65	19.2695	1.02248	23.1791	436.83	18.8459	5.89247	Fungi	Ascomycota
ASV101	7_E1	Elaphoglossum latifolium	Block2	7	C	434.011	10.313	0.491052	42.0837	883.839	21.0019	0	Fungi	Ascomycota
ASV101	7_E2	Elaphoglossum latifolium	Block2	7	C	423.59	6.43936	0.37766	65.7814	1121.62	17.0507	0	Fungi	Ascomycota
ASV101	7_H1	Hymenophyllum polyanthos	Block2	7	C	500.684	8.61436	0.488993	58.1221	1023.91	17.6165	0	Fungi	Ascomycota
ASV101	7_H2	Hymenophyllum polyanthos	Block2	7	C	502.891	8.35067	0.49314	60.2217	1019.77	16.9337	0	Fungi	Ascomycota
ASV101	7_M1	Melpomene wolfii	Block2	7	C	481.519	8.55324	0.493656	56.2966	975.413	17.3263	0	Fungi	Ascomycota
ASV101	7_M2	Melpomene wolfii	Block2	7	C	478.274	8.32414	0.522585	57.4562	915.208	15.9288	0	Fungi	Ascomycota
ASV101	8_C1	Cyathea peladensis	Block2	8	P+	455.27	20.735	4.73275	21.9566	96.1956	4.38118	0	Fungi	Ascomycota
ASV101	8_C2	Cyathea peladensis	Block2	8	P+	452.111	20.0246	2.44434	22.5778	184.962	8.19223	0	Fungi	Ascomycota
ASV101	8_E1	Elaphoglossum latifolium	Block2	8	P+	417.165	9.24644	3.61003	45.1163	115.557	2.56132	0	Fungi	Ascomycota
ASV101	8_E2	Elaphoglossum latifolium	Block2	8	P+	429.014	9.38538	2.38199	45.7108	180.107	3.94014	0	Fungi	Ascomycota
ASV101	8_H1	Hymenophyllum polyanthos	Block2	8	P+	495.887	9.66065	1.18401	51.3306	418.821	8.15929	0	Fungi	Ascomycota
ASV101	8_H2	Hymenophyllum polyanthos	Block2	8	P+	497.915	10.487	1.18449	47.4791	420.362	8.85362	0	Fungi	Ascomycota
ASV101	8_M1	Melpomene wolfii	Block2	8	P+	471.578	10.83	0.934595	43.5435	504.58	11.588	1.90036	Fungi	Ascomycota
ASV101	8_M2	Melpomene wolfii	Block2	8	P+	466.887	10.772		43.3426			0	Fungi	Ascomycota
ASV101	9_C1	Cyathea peladensis	Block2	9	N+P+	452.576	24.8284	1.99575	18.2282	226.77	12.4406	0	Fungi	Ascomycota
ASV101	9_C2	Cyathea peladensis	Block2	9	N+P+	453.481	24.1568	2.34442	18.7724	193.43	10.304	0.338266	Fungi	Ascomycota
ASV101	9_E1	Elaphoglossum latifolium	Block2	9	N+P+	430.09	10.8381	1.25107	39.6831	343.777	8.66306	0	Fungi	Ascomycota
ASV101	9_E2	Elaphoglossum latifolium	Block2	9	N+P+	423.398	11.2061	1.17303	37.7829	360.944	9.5531	0	Fungi	Ascomycota
ASV101	9_H1	Hymenophyllum polyanthos	Block2	9	N+P+	496.229	9.96729	0.853944	49.7858	581.102	11.6721	0	Fungi	Ascomycota
ASV101	9_H2	Hymenophyllum polyanthos	Block2	9	N+P+	487.246	11.3627	0.933553	42.8813	521.926	12.1714	0	Fungi	Ascomycota
ASV101	9_M1	Melpomene wolfii	Block2	9	N+P+	476.394	15.4375	0.855365	30.8596	556.948	18.0478	0	Fungi	Ascomycota
ASV101	9_M2	Melpomene wolfii	Block2	9	N+P+	483.433	16.5388	0.644879	29.2302	749.649	25.6464	0	Fungi	Ascomycota
ASV1011	1_C1	Cyathea peladensis	Block1	1	C	465.569	38.4305	2.90024	12.1146	160.528	13.2508	0	Fungi	Ascomycota	Dothideomycetes	Capnodiales	Teratosphaeriaceae	Devriesia	strelitziicola
ASV1011	1_C2	Cyathea peladensis	Block1	1	C	443.081	20.1683	1.06651	21.9692	415.45	18.9106	0.519481	Fungi	Ascomycota	Dothideomycetes	Capnodiales	Teratosphaeriaceae	Devriesia	strelitziicola
ASV1011	1_E1	Elaphoglossum latifolium	Block1	1	C	423.699	10.895	0.551356	38.8891	768.467	19.7605	0	Fungi	Ascomycota	Dothideomycetes	Capnodiales	Teratosphaeriaceae	Devriesia	strelitziicola
ASV1011	1_E2	Elaphoglossum latifolium	Block1	1	C	409.572	7.77187	0.497304	52.6993	823.584	15.628	0	Fungi	Ascomycota	Dothideomycetes	Capnodiales	Teratosphaeriaceae	Devriesia	strelitziicola
ASV1011	1_H1	Hymenophyllum polyanthos	Block1	1	C	482.851	9.029	0.533785	53.4778	904.581	16.9151	0	Fungi	Ascomycota	Dothideomycetes	Capnodiales	Teratosphaeriaceae	Devriesia	strelitziicola
ASV1011	1_H2	Hymenophyllum polyanthos	Block1	1	C	512.269	9.68294	0.383048	52.9043	1337.35	25.2787	0	Fungi	Ascomycota	Dothideomycetes	Capnodiales	Teratosphaeriaceae	Devriesia	strelitziicola
ASV1011	1_M1	Melpomene wolfii	Block1	1	C	474.05	16.4279	1.48104	28.8563	320.08	11.0922	0	Fungi	Ascomycota	Dothideomycetes	Capnodiales	Teratosphaeriaceae	Devriesia	strelitziicola
ASV1011	1_M2	Melpomene wolfii	Block1	1	C	485.434	10.4434	0.659461	46.4824	736.107	15.8363	0	Fungi	Ascomycota	Dothideomycetes	Capnodiales	Teratosphaeriaceae	Devriesia	strelitziicola
ASV1011	11_C1	Cyathea peladensis	Block3	11	P+	442.135	23.3484	4.12897	18.9364	107.081	5.65479	0	Fungi	Ascomycota	Dothideomycetes	Capnodiales	Teratosphaeriaceae	Devriesia	strelitziicola
ASV1011	11_C2	Cyathea peladensis	Block3	11	P+	434.199	24.2745	2.8903	17.8871	150.226	8.39859	0	Fungi	Ascomycota	Dothideomycetes	Capnodiales	Teratosphaeriaceae	Devriesia	strelitziicola
ASV1011	11_E1	Elaphoglossum latifolium	Block3	11	P+	422.512	11.3801	2.02636	37.1272	208.508	5.61606	0	Fungi	Ascomycota	Dothideomycetes	Capnodiales	Teratosphaeriaceae	Devriesia	strelitziicola
ASV1011	11_E2	Elaphoglossum latifolium	Block3	11	P+	431.17	7.74473	2.34745	55.6727	183.676	3.29922	1.3809	Fungi	Ascomycota	Dothideomycetes	Capnodiales	Teratosphaeriaceae	Devriesia	strelitziicola
ASV1011	11_H1	Hymenophyllum polyanthos	Block3	11	P+	485.675	10.6622	0.943457	45.5513	514.783	11.3012	0	Fungi	Ascomycota	Dothideomycetes	Capnodiales	Teratosphaeriaceae	Devriesia	strelitziicola
ASV1011	11_H2	Hymenophyllum polyanthos	Block3	11	P+	494.745	12.4683	0.874452	39.6803	565.777	14.2584	0	Fungi	Ascomycota	Dothideomycetes	Capnodiales	Teratosphaeriaceae	Devriesia	strelitziicola
ASV1011	11_M1	Melpomene wolfii	Block3	11	P+	477.535	10.0298	1.0367	47.6118	460.628	9.67467	0	Fungi	Ascomycota	Dothideomycetes	Capnodiales	Teratosphaeriaceae	Devriesia	strelitziicola
ASV1011	11_M2	Melpomene wolfii	Block3	11	P+	476.834	6.80876	0.798513	70.0325	597.153	8.5268	0	Fungi	Ascomycota	Dothideomycetes	Capnodiales	Teratosphaeriaceae	Devriesia	strelitziicola
ASV1011	12_C1	Cyathea peladensis	Block3	12	C	441.884	23.971	1.2046	18.4341	366.832	19.8996	0	Fungi	Ascomycota	Dothideomycetes	Capnodiales	Teratosphaeriaceae	Devriesia	strelitziicola
ASV1011	12_C2	Cyathea peladensis	Block3	12	C	446.169	23.0036	1.3174	19.3956	338.675	17.4614	6.0241	Fungi	Ascomycota	Dothideomycetes	Capnodiales	Teratosphaeriaceae	Devriesia	strelitziicola
ASV1011	12_E1	Elaphoglossum latifolium	Block3	12	C	427.962	11.4313	0.904233	37.4377	473.288	12.642	0	Fungi	Ascomycota	Dothideomycetes	Capnodiales	Teratosphaeriaceae	Devriesia	strelitziicola
ASV1011	12_E2	Elaphoglossum latifolium	Block3	12	C	416.748	11.1166	0.603383	37.4889	690.685	18.4237	0.679348	Fungi	Ascomycota	Dothideomycetes	Capnodiales	Teratosphaeriaceae	Devriesia	strelitziicola
ASV1011	12_H1	Hymenophyllum polyanthos	Block3	12	C	476.899	14.2861	1.27669	33.3821	373.543	11.1899	0	Fungi	Ascomycota	Dothideomycetes	Capnodiales	Teratosphaeriaceae	Devriesia	strelitziicola
ASV1011	12_H2	Hymenophyllum polyanthos	Block3	12	C	494.629	12.1712	0.616856	40.6394	801.855	19.7309	0	Fungi	Ascomycota	Dothideomycetes	Capnodiales	Teratosphaeriaceae	Devriesia	strelitziicola
ASV1011	12_M1	Melpomene wolfii	Block3	12	C	486.676	11.7301	0.516632	41.4896	942.016	22.7049	0	Fungi	Ascomycota	Dothideomycetes	Capnodiales	Teratosphaeriaceae	Devriesia	strelitziicola
ASV1011	12_M2	Melpomene wolfii	Block3	12	C	484.034	10.0309	0.79319	48.2544	610.237	12.6462	0	Fungi	Ascomycota	Dothideomycetes	Capnodiales	Teratosphaeriaceae	Devriesia	strelitziicola
ASV1011	13_C1	Cyathea peladensis	Block3	13	N+	457.244	21.7969	0.963365	20.9774	474.632	22.6258	0	Fungi	Ascomycota	Dothideomycetes	Capnodiales	Teratosphaeriaceae	Devriesia	strelitziicola
ASV1011	13_E1	Elaphoglossum latifolium	Block3	13	N+	418.298	12.1107	0.581733	34.5395	719.055	20.8183	0	Fungi	Ascomycota	Dothideomycetes	Capnodiales	Teratosphaeriaceae	Devriesia	strelitziicola
ASV1011	13_E2	Elaphoglossum latifolium	Block3	13	N+	438.094	10.1746	0.426199	43.0577	1027.91	23.8728	0	Fungi	Ascomycota	Dothideomycetes	Capnodiales	Teratosphaeriaceae	Devriesia	strelitziicola
ASV1011	13_H1	Hymenophyllum polyanthos	Block3	13	N+	462.858	15.606	0.774469	29.659	597.645	20.1506	0	Fungi	Ascomycota	Dothideomycetes	Capnodiales	Teratosphaeriaceae	Devriesia	strelitziicola
ASV1011	13_H2	Hymenophyllum polyanthos	Block3	13	N+	501.915	10.9391	0.45711	45.8828	1098.02	23.931	0	Fungi	Ascomycota	Dothideomycetes	Capnodiales	Teratosphaeriaceae	Devriesia	strelitziicola
ASV1011	13_M1	Melpomene wolfii	Block3	13	N+	471.128	12.0238	0.596161	39.1828	790.271	20.1688	0	Fungi	Ascomycota	Dothideomycetes	Capnodiales	Teratosphaeriaceae	Devriesia	strelitziicola
ASV1011	13_M2	Melpomene wolfii	Block3	13	N+	486.553	10.2887	0.670588	47.2898	725.562	15.3429	0	Fungi	Ascomycota	Dothideomycetes	Capnodiales	Teratosphaeriaceae	Devriesia	strelitziicola
ASV1011	14_C1	Cyathea peladensis	Block3	14	N+P+	445.851	29.0323	5.59243	15.3571	79.7241	5.19137	6.94952	Fungi	Ascomycota	Dothideomycetes	Capnodiales	Teratosphaeriaceae	Devriesia	strelitziicola
ASV1011	14_C2	Cyathea peladensis	Block3	14	N+P+	452.682	24.4252	2.7217	18.5334	166.323	8.97425	0.255161	Fungi	Ascomycota	Dothideomycetes	Capnodiales	Teratosphaeriaceae	Devriesia	strelitziicola
ASV1011	14_E1	Elaphoglossum latifolium	Block3	14	N+P+	430.512	9.95893	1.83239	43.2287	234.945	5.43494	0	Fungi	Ascomycota	Dothideomycetes	Capnodiales	Teratosphaeriaceae	Devriesia	strelitziicola
ASV1011	14_E2	Elaphoglossum latifolium	Block3	14	N+P+	415.451	9.41326	1.46288	44.1347	283.996	6.43476	4.92445	Fungi	Ascomycota	Dothideomycetes	Capnodiales	Teratosphaeriaceae	Devriesia	strelitziicola
ASV1011	14_H1	Hymenophyllum polyanthos	Block3	14	N+P+	499.347	12.3386	1.26653	40.4703	394.263	9.74203	0	Fungi	Ascomycota	Dothideomycetes	Capnodiales	Teratosphaeriaceae	Devriesia	strelitziicola
ASV1011	14_H2	Hymenophyllum polyanthos	Block3	14	N+P+	495.901	10.3059	1.03927	48.1182	477.165	9.91652	0	Fungi	Ascomycota	Dothideomycetes	Capnodiales	Teratosphaeriaceae	Devriesia	strelitziicola
ASV1011	14_M1	Melpomene wolfii	Block3	14	N+P+	487.659	14.202	1.71909	34.3373	283.672	8.26133	0	Fungi	Ascomycota	Dothideomycetes	Capnodiales	Teratosphaeriaceae	Devriesia	strelitziicola
ASV1011	14_M2	Melpomene wolfii	Block3	14	N+P+	482.101	15.099	1.35778	31.9295	355.066	11.1203	0	Fungi	Ascomycota	Dothideomycetes	Capnodiales	Teratosphaeriaceae	Devriesia	strelitziicola
ASV1011	16_C1	Cyathea peladensis	Block3	16	P+	441.285	16.1236	1.47682	27.3688	298.807	10.9178	29.798	Fungi	Ascomycota	Dothideomycetes	Capnodiales	Teratosphaeriaceae	Devriesia	strelitziicola
ASV1011	16_C2	Cyathea peladensis	Block3	16	P+	462.356	19.4953	1.11565	23.7162	414.428	17.4745	0	Fungi	Ascomycota	Dothideomycetes	Capnodiales	Teratosphaeriaceae	Devriesia	strelitziicola
ASV1011	16_E1	Elaphoglossum latifolium	Block3	16	P+	439.059	6.43872	2.60128	68.1904	168.786	2.47522	0	Fungi	Ascomycota	Dothideomycetes	Capnodiales	Teratosphaeriaceae	Devriesia	strelitziicola
ASV1011	16_E2	Elaphoglossum latifolium	Block3	16	P+	440.652	8.10206	1.45809	54.3877	302.211	5.55661	0	Fungi	Ascomycota	Dothideomycetes	Capnodiales	Teratosphaeriaceae	Devriesia	strelitziicola
ASV1011	16_H1	Hymenophyllum polyanthos	Block3	16	P+	501.524	5.67639	0.66705	88.3526	751.853	8.50969	0	Fungi	Ascomycota	Dothideomycetes	Capnodiales	Teratosphaeriaceae	Devriesia	strelitziicola
ASV1011	16_H2	Hymenophyllum polyanthos	Block3	16	P+	496.882	10.1364	1.14631	49.0197	433.463	8.84264	0	Fungi	Ascomycota	Dothideomycetes	Capnodiales	Teratosphaeriaceae	Devriesia	strelitziicola
ASV1011	16_M1	Melpomene wolfii	Block3	16	P+	463.896	15.7957		29.3684			0	Fungi	Ascomycota	Dothideomycetes	Capnodiales	Teratosphaeriaceae	Devriesia	strelitziicola
ASV1011	16_M2	Melpomene wolfii	Block3	16	P+	484.584	6.91549	0.469147	70.0723	1032.9	14.7406	0	Fungi	Ascomycota	Dothideomycetes	Capnodiales	Teratosphaeriaceae	Devriesia	strelitziicola
ASV1011	17_C1	Cyathea peladensis	Block3	17	C	444.281	19.7626	1.27236	22.4809	349.18	15.5323	0	Fungi	Ascomycota	Dothideomycetes	Capnodiales	Teratosphaeriaceae	Devriesia	strelitziicola
ASV1011	17_C2	Cyathea peladensis	Block3	17	C	444.988	19.3254	1.14021	23.0261	390.267	16.9489	13.1026	Fungi	Ascomycota	Dothideomycetes	Capnodiales	Teratosphaeriaceae	Devriesia	strelitziicola
ASV1011	17_E1	Elaphoglossum latifolium	Block3	17	C	416.014	5.98242	0.39653	69.5394	1049.14	15.0869	5.55556	Fungi	Ascomycota	Dothideomycetes	Capnodiales	Teratosphaeriaceae	Devriesia	strelitziicola
ASV1011	17_E2	Elaphoglossum latifolium	Block3	17	C	421.826	7.08118	0.457051	59.57	922.928	15.4932	0	Fungi	Ascomycota	Dothideomycetes	Capnodiales	Teratosphaeriaceae	Devriesia	strelitziicola
ASV1011	17_H1	Hymenophyllum polyanthos	Block3	17	C	502.478	8.20559	0.465994	61.2361	1078.29	17.6088	0	Fungi	Ascomycota	Dothideomycetes	Capnodiales	Teratosphaeriaceae	Devriesia	strelitziicola
ASV1011	17_H2	Hymenophyllum polyanthos	Block3	17	C	498.541	8.61445	0.433489	57.8727	1150.07	19.8723	1.82371	Fungi	Ascomycota	Dothideomycetes	Capnodiales	Teratosphaeriaceae	Devriesia	strelitziicola
ASV1011	17_M1	Melpomene wolfii	Block3	17	C	478.984	8.5474	0.647636	56.0385	739.588	13.1978	0	Fungi	Ascomycota	Dothideomycetes	Capnodiales	Teratosphaeriaceae	Devriesia	strelitziicola
ASV1011	17_M2	Melpomene wolfii	Block3	17	C	490.159	10.6191	0.453431	46.1583	1081	23.4194	0	Fungi	Ascomycota	Dothideomycetes	Capnodiales	Teratosphaeriaceae	Devriesia	strelitziicola
ASV1011	18_C1	Cyathea peladensis	Block3	18	N+P+	446.528	25.0189	3.40027	17.8476	131.321	7.35791	0.645729	Fungi	Ascomycota	Dothideomycetes	Capnodiales	Teratosphaeriaceae	Devriesia	strelitziicola
ASV1011	18_C2	Cyathea peladensis	Block3	18	N+P+	456.805	25.3284	2.05574	18.0353	222.209	12.3208	0	Fungi	Ascomycota	Dothideomycetes	Capnodiales	Teratosphaeriaceae	Devriesia	strelitziicola
ASV1011	18_E1	Elaphoglossum latifolium	Block3	18	N+P+	0.85194	0.08427	3.12249	10.1096	0.27284	0.0269881	0	Fungi	Ascomycota	Dothideomycetes	Capnodiales	Teratosphaeriaceae	Devriesia	strelitziicola
ASV1011	18_E2	Elaphoglossum latifolium	Block3	18	N+P+	789.799	24.9341	0.999181	31.6755	790.446	24.9545	0	Fungi	Ascomycota	Dothideomycetes	Capnodiales	Teratosphaeriaceae	Devriesia	strelitziicola
ASV1011	18_H1	Hymenophyllum polyanthos	Block3	18	N+P+	499.281	10.2336	0.81034	48.7883	616.137	12.6288	0	Fungi	Ascomycota	Dothideomycetes	Capnodiales	Teratosphaeriaceae	Devriesia	strelitziicola
ASV1011	18_H2	Hymenophyllum polyanthos	Block3	18	N+P+	486.466	11.4605	1.5967	42.4472	304.67	7.17762	0	Fungi	Ascomycota	Dothideomycetes	Capnodiales	Teratosphaeriaceae	Devriesia	strelitziicola
ASV1011	18_M1	Melpomene wolfii	Block3	18	N+P+							0	Fungi	Ascomycota	Dothideomycetes	Capnodiales	Teratosphaeriaceae	Devriesia	strelitziicola
ASV1011	19_C1	Cyathea peladensis	Block3	19	N+	459.107	24.2174	1.54241	18.9577	297.655	15.701	0	Fungi	Ascomycota	Dothideomycetes	Capnodiales	Teratosphaeriaceae	Devriesia	strelitziicola
ASV1011	19_C2	Cyathea peladensis	Block3	19	N+	456.188	19.7017	0.858431	23.1548	531.42	22.9508	0	Fungi	Ascomycota	Dothideomycetes	Capnodiales	Teratosphaeriaceae	Devriesia	strelitziicola
ASV1011	19_E1	Elaphoglossum latifolium	Block3	19	N+	408.554	9.9005	0.317895	41.266	1285.18	31.1439	0	Fungi	Ascomycota	Dothideomycetes	Capnodiales	Teratosphaeriaceae	Devriesia	strelitziicola
ASV1011	19_E2	Elaphoglossum latifolium	Block3	19	N+	441.721	8.63897	0.346331	51.1312	1275.43	24.9443	0	Fungi	Ascomycota	Dothideomycetes	Capnodiales	Teratosphaeriaceae	Devriesia	strelitziicola
ASV1011	19_H1	Hymenophyllum polyanthos	Block3	19	N+	474.921	12.1139	0.470044	39.2047	1010.37	25.7718	0.181206	Fungi	Ascomycota	Dothideomycetes	Capnodiales	Teratosphaeriaceae	Devriesia	strelitziicola
ASV1011	19_H2	Hymenophyllum polyanthos	Block3	19	N+	510.27	10.2004	0.394173	50.0247	1294.53	25.8779	0	Fungi	Ascomycota	Dothideomycetes	Capnodiales	Teratosphaeriaceae	Devriesia	strelitziicola
ASV1011	19_M1	Melpomene wolfii	Block3	19	N+	496.557	7.61246		65.2295			0	Fungi	Ascomycota	Dothideomycetes	Capnodiales	Teratosphaeriaceae	Devriesia	strelitziicola
ASV1011	19_M2	Melpomene wolfii	Block3	19	N+	478.379	10.8996	0.633599	43.8897	755.019	17.2026	0	Fungi	Ascomycota	Dothideomycetes	Capnodiales	Teratosphaeriaceae	Devriesia	strelitziicola
ASV1011	2_C1	Cyathea peladensis	Block1	2	P+	459.995	24.3304	2.33539	18.9062	196.967	10.4182	0	Fungi	Ascomycota	Dothideomycetes	Capnodiales	Teratosphaeriaceae	Devriesia	strelitziicola
ASV1011	2_C2	Cyathea peladensis	Block1	2	P+	456.634	16.0337	2.82362	28.4797	161.719	5.67841	0	Fungi	Ascomycota	Dothideomycetes	Capnodiales	Teratosphaeriaceae	Devriesia	strelitziicola
ASV1011	2_E1	Elaphoglossum latifolium	Block1	2	P+	440.921	12.7404	2.22649	34.6082	198.034	5.72217	0	Fungi	Ascomycota	Dothideomycetes	Capnodiales	Teratosphaeriaceae	Devriesia	strelitziicola
ASV1011	2_E2	Elaphoglossum latifolium	Block1	2	P+	452.901	10.5679	1.5195	42.8563	298.059	6.95485	0	Fungi	Ascomycota	Dothideomycetes	Capnodiales	Teratosphaeriaceae	Devriesia	strelitziicola
ASV1011	2_H1	Hymenophyllum polyanthos	Block1	2	P+	516.498	9.04534	1.17919	57.1011	438.01	7.67079	0	Fungi	Ascomycota	Dothideomycetes	Capnodiales	Teratosphaeriaceae	Devriesia	strelitziicola
ASV1011	2_H2	Hymenophyllum polyanthos	Block1	2	P+	505.926	11.4138	1.34377	44.326	376.498	8.49384	0	Fungi	Ascomycota	Dothideomycetes	Capnodiales	Teratosphaeriaceae	Devriesia	strelitziicola
ASV1011	2_M1	Melpomene wolfii	Block1	2	P+	502.154	9.94839	0.904418	50.4759	555.224	10.9998	0	Fungi	Ascomycota	Dothideomycetes	Capnodiales	Teratosphaeriaceae	Devriesia	strelitziicola
ASV1011	2_M2	Melpomene wolfii	Block1	2	P+	492.197	10.9331	1.02402	45.019	480.65	10.6766	0	Fungi	Ascomycota	Dothideomycetes	Capnodiales	Teratosphaeriaceae	Devriesia	strelitziicola
ASV1011	3_C1	Cyathea peladensis	Block1	3	N+	455.834	24.3925	1.17639	18.6874	387.485	20.735	0.613497	Fungi	Ascomycota	Dothideomycetes	Capnodiales	Teratosphaeriaceae	Devriesia	strelitziicola
ASV1011	3_C2	Cyathea peladensis	Block1	3	N+	456.608	21.6717	1.10927	21.0693	411.63	19.537	0	Fungi	Ascomycota	Dothideomycetes	Capnodiales	Teratosphaeriaceae	Devriesia	strelitziicola
ASV1011	3_E1	Elaphoglossum latifolium	Block1	3	N+	434.812	11.6711	0.542351	37.2555	801.718	21.5194	0	Fungi	Ascomycota	Dothideomycetes	Capnodiales	Teratosphaeriaceae	Devriesia	strelitziicola
ASV1011	3_E2	Elaphoglossum latifolium	Block1	3	N+	441.474	13.0887	0.538166	33.7295	820.331	24.3209	7.52864	Fungi	Ascomycota	Dothideomycetes	Capnodiales	Teratosphaeriaceae	Devriesia	strelitziicola
ASV1011	3_H1	Hymenophyllum polyanthos	Block1	3	N+	474.459	13.0026	0.661735	36.4895	716.993	19.6493	0	Fungi	Ascomycota	Dothideomycetes	Capnodiales	Teratosphaeriaceae	Devriesia	strelitziicola
ASV1011	3_H2	Hymenophyllum polyanthos	Block1	3	N+	498.326	10.6634	0.433189	46.7323	1150.37	24.616	0	Fungi	Ascomycota	Dothideomycetes	Capnodiales	Teratosphaeriaceae	Devriesia	strelitziicola
ASV1011	3_M1	Melpomene wolfii	Block1	3	N+	482.921	9.50545	0.333852	50.8046	1446.51	28.4721	0	Fungi	Ascomycota	Dothideomycetes	Capnodiales	Teratosphaeriaceae	Devriesia	strelitziicola
ASV1011	3_M2	Melpomene wolfii	Block1	3	N+	480.548	10.7241	0.904735	44.81	531.147	11.8533	0	Fungi	Ascomycota	Dothideomycetes	Capnodiales	Teratosphaeriaceae	Devriesia	strelitziicola
ASV1011	4_C1	Cyathea peladensis	Block1	4	N+P+	451.408	24.039	2.39613	18.7782	188.39	10.0324	0	Fungi	Ascomycota	Dothideomycetes	Capnodiales	Teratosphaeriaceae	Devriesia	strelitziicola
ASV1011	4_C2	Cyathea peladensis	Block1	4	N+P+	450.592	26.0284	1.86818	17.3115	241.193	13.9325	0	Fungi	Ascomycota	Dothideomycetes	Capnodiales	Teratosphaeriaceae	Devriesia	strelitziicola
ASV1011	4_E1	Elaphoglossum latifolium	Block1	4	N+P+	451.898	11.7142	1.00185	38.577	451.063	11.6925	0	Fungi	Ascomycota	Dothideomycetes	Capnodiales	Teratosphaeriaceae	Devriesia	strelitziicola
ASV1011	4_E2	Elaphoglossum latifolium	Block1	4	N+P+	435.509	8.2553	3.10981	52.7551	140.044	2.6546	3.79147	Fungi	Ascomycota	Dothideomycetes	Capnodiales	Teratosphaeriaceae	Devriesia	strelitziicola
ASV1011	4_H1	Hymenophyllum polyanthos	Block1	4	N+P+	484.492	12.4317	1.10957	38.9723	436.648	11.2041	0	Fungi	Ascomycota	Dothideomycetes	Capnodiales	Teratosphaeriaceae	Devriesia	strelitziicola
ASV1011	4_H2	Hymenophyllum polyanthos	Block1	4	N+P+	490.111	13.4784	1.21468	36.3627	403.491	11.0963	0	Fungi	Ascomycota	Dothideomycetes	Capnodiales	Teratosphaeriaceae	Devriesia	strelitziicola
ASV1011	4_M1	Melpomene wolfii	Block1	4	N+P+	479.786	12.9644	1.07495	37.0079	446.334	12.0605	0	Fungi	Ascomycota	Dothideomycetes	Capnodiales	Teratosphaeriaceae	Devriesia	strelitziicola
ASV1011	4_M2	Melpomene wolfii	Block1	4	N+P+	486.154	18.8484	1.64031	25.7929	296.379	11.4907	0	Fungi	Ascomycota	Dothideomycetes	Capnodiales	Teratosphaeriaceae	Devriesia	strelitziicola
ASV1011	6_C1	Cyathea peladensis	Block2	6	N+	452.504	22.6441	0.966782	19.9834	468.052	23.4221	7.11111	Fungi	Ascomycota	Dothideomycetes	Capnodiales	Teratosphaeriaceae	Devriesia	strelitziicola
ASV1011	6_E1	Elaphoglossum latifolium	Block2	6	N+	453.825	10.0891	0.620107	44.9818	731.85	16.2699	0	Fungi	Ascomycota	Dothideomycetes	Capnodiales	Teratosphaeriaceae	Devriesia	strelitziicola
ASV1011	6_E2	Elaphoglossum latifolium	Block2	6	N+	434.211	10.5368	0.557418	41.2089	778.969	18.903	1.29526	Fungi	Ascomycota	Dothideomycetes	Capnodiales	Teratosphaeriaceae	Devriesia	strelitziicola
ASV1011	6_H1	Hymenophyllum polyanthos	Block2	6	N+	507.095	10.5944	0.624935	47.8646	811.437	16.9528	0	Fungi	Ascomycota	Dothideomycetes	Capnodiales	Teratosphaeriaceae	Devriesia	strelitziicola
ASV1011	6_H2	Hymenophyllum polyanthos	Block2	6	N+	504.163	10.2557	0.69152	49.1594	729.064	14.8306	0	Fungi	Ascomycota	Dothideomycetes	Capnodiales	Teratosphaeriaceae	Devriesia	strelitziicola
ASV1011	6_M1	Melpomene wolfii	Block2	6	N+	485.039	11.7112	0.900471	41.4167	538.651	13.0056	0	Fungi	Ascomycota	Dothideomycetes	Capnodiales	Teratosphaeriaceae	Devriesia	strelitziicola
ASV1011	6_M2	Melpomene wolfii	Block2	6	N+	481.113	9.02318	0.840122	53.3197	572.671	10.7403	0	Fungi	Ascomycota	Dothideomycetes	Capnodiales	Teratosphaeriaceae	Devriesia	strelitziicola
ASV1011	7_C1	Cyathea peladensis	Block2	7	C	445.175	17.0207	0.888765	26.1549	500.891	19.151	5.49318	Fungi	Ascomycota	Dothideomycetes	Capnodiales	Teratosphaeriaceae	Devriesia	strelitziicola
ASV1011	7_C2	Cyathea peladensis	Block2	7	C	446.65	19.2695	1.02248	23.1791	436.83	18.8459	5.89247	Fungi	Ascomycota	Dothideomycetes	Capnodiales	Teratosphaeriaceae	Devriesia	strelitziicola
ASV1011	7_E1	Elaphoglossum latifolium	Block2	7	C	434.011	10.313	0.491052	42.0837	883.839	21.0019	0	Fungi	Ascomycota	Dothideomycetes	Capnodiales	Teratosphaeriaceae	Devriesia	strelitziicola
ASV1011	7_E2	Elaphoglossum latifolium	Block2	7	C	423.59	6.43936	0.37766	65.7814	1121.62	17.0507	0	Fungi	Ascomycota	Dothideomycetes	Capnodiales	Teratosphaeriaceae	Devriesia	strelitziicola
ASV1011	7_H1	Hymenophyllum polyanthos	Block2	7	C	500.684	8.61436	0.488993	58.1221	1023.91	17.6165	0	Fungi	Ascomycota	Dothideomycetes	Capnodiales	Teratosphaeriaceae	Devriesia	strelitziicola
ASV1011	7_H2	Hymenophyllum polyanthos	Block2	7	C	502.891	8.35067	0.49314	60.2217	1019.77	16.9337	0	Fungi	Ascomycota	Dothideomycetes	Capnodiales	Teratosphaeriaceae	Devriesia	strelitziicola
ASV1011	7_M1	Melpomene wolfii	Block2	7	C	481.519	8.55324	0.493656	56.2966	975.413	17.3263	0	Fungi	Ascomycota	Dothideomycetes	Capnodiales	Teratosphaeriaceae	Devriesia	strelitziicola
ASV1011	7_M2	Melpomene wolfii	Block2	7	C	478.274	8.32414	0.522585	57.4562	915.208	15.9288	0	Fungi	Ascomycota	Dothideomycetes	Capnodiales	Teratosphaeriaceae	Devriesia	strelitziicola
ASV1011	8_C1	Cyathea peladensis	Block2	8	P+	455.27	20.735	4.73275	21.9566	96.1956	4.38118	0	Fungi	Ascomycota	Dothideomycetes	Capnodiales	Teratosphaeriaceae	Devriesia	strelitziicola
ASV1011	8_C2	Cyathea peladensis	Block2	8	P+	452.111	20.0246	2.44434	22.5778	184.962	8.19223	0	Fungi	Ascomycota	Dothideomycetes	Capnodiales	Teratosphaeriaceae	Devriesia	strelitziicola
ASV1011	8_E1	Elaphoglossum latifolium	Block2	8	P+	417.165	9.24644	3.61003	45.1163	115.557	2.56132	0	Fungi	Ascomycota	Dothideomycetes	Capnodiales	Teratosphaeriaceae	Devriesia	strelitziicola
ASV1011	8_E2	Elaphoglossum latifolium	Block2	8	P+	429.014	9.38538	2.38199	45.7108	180.107	3.94014	0	Fungi	Ascomycota	Dothideomycetes	Capnodiales	Teratosphaeriaceae	Devriesia	strelitziicola
ASV1011	8_H1	Hymenophyllum polyanthos	Block2	8	P+	495.887	9.66065	1.18401	51.3306	418.821	8.15929	0	Fungi	Ascomycota	Dothideomycetes	Capnodiales	Teratosphaeriaceae	Devriesia	strelitziicola
ASV1011	8_H2	Hymenophyllum polyanthos	Block2	8	P+	497.915	10.487	1.18449	47.4791	420.362	8.85362	0	Fungi	Ascomycota	Dothideomycetes	Capnodiales	Teratosphaeriaceae	Devriesia	strelitziicola
ASV1011	8_M1	Melpomene wolfii	Block2	8	P+	471.578	10.83	0.934595	43.5435	504.58	11.588	1.90036	Fungi	Ascomycota	Dothideomycetes	Capnodiales	Teratosphaeriaceae	Devriesia	strelitziicola
ASV1011	8_M2	Melpomene wolfii	Block2	8	P+	466.887	10.772		43.3426			0	Fungi	Ascomycota	Dothideomycetes	Capnodiales	Teratosphaeriaceae	Devriesia	strelitziicola
ASV1011	9_C1	Cyathea peladensis	Block2	9	N+P+	452.576	24.8284	1.99575	18.2282	226.77	12.4406	0	Fungi	Ascomycota	Dothideomycetes	Capnodiales	Teratosphaeriaceae	Devriesia	strelitziicola
ASV1011	9_C2	Cyathea peladensis	Block2	9	N+P+	453.481	24.1568	2.34442	18.7724	193.43	10.304	0.338266	Fungi	Ascomycota	Dothideomycetes	Capnodiales	Teratosphaeriaceae	Devriesia	strelitziicola
ASV1011	9_E1	Elaphoglossum latifolium	Block2	9	N+P+	430.09	10.8381	1.25107	39.6831	343.777	8.66306	0	Fungi	Ascomycota	Dothideomycetes	Capnodiales	Teratosphaeriaceae	Devriesia	strelitziicola
ASV1011	9_E2	Elaphoglossum latifolium	Block2	9	N+P+	423.398	11.2061	1.17303	37.7829	360.944	9.5531	0	Fungi	Ascomycota	Dothideomycetes	Capnodiales	Teratosphaeriaceae	Devriesia	strelitziicola
ASV1011	9_H1	Hymenophyllum polyanthos	Block2	9	N+P+	496.229	9.96729	0.853944	49.7858	581.102	11.6721	0	Fungi	Ascomycota	Dothideomycetes	Capnodiales	Teratosphaeriaceae	Devriesia	strelitziicola
ASV1011	9_H2	Hymenophyllum polyanthos	Block2	9	N+P+	487.246	11.3627	0.933553	42.8813	521.926	12.1714	0	Fungi	Ascomycota	Dothideomycetes	Capnodiales	Teratosphaeriaceae	Devriesia	strelitziicola
ASV1011	9_M1	Melpomene wolfii	Block2	9	N+P+	476.394	15.4375	0.855365	30.8596	556.948	18.0478	0	Fungi	Ascomycota	Dothideomycetes	Capnodiales	Teratosphaeriaceae	Devriesia	strelitziicola
ASV1011	9_M2	Melpomene wolfii	Block2	9	N+P+	483.433	16.5388	0.644879	29.2302	749.649	25.6464	0	Fungi	Ascomycota	Dothideomycetes	Capnodiales	Teratosphaeriaceae	Devriesia	strelitziicola
ASV1012	1_C1	Cyathea peladensis	Block1	1	C	465.569	38.4305	2.90024	12.1146	160.528	13.2508	0	Fungi	Ascomycota	Leotiomycetes	Helotiales	Hyaloscyphaceae
ASV1012	1_C2	Cyathea peladensis	Block1	1	C	443.081	20.1683	1.06651	21.9692	415.45	18.9106	0.519481	Fungi	Ascomycota	Leotiomycetes	Helotiales	Hyaloscyphaceae
ASV1012	1_E1	Elaphoglossum latifolium	Block1	1	C	423.699	10.895	0.551356	38.8891	768.467	19.7605	0	Fungi	Ascomycota	Leotiomycetes	Helotiales	Hyaloscyphaceae
ASV1012	1_E2	Elaphoglossum latifolium	Block1	1	C	409.572	7.77187	0.497304	52.6993	823.584	15.628	0	Fungi	Ascomycota	Leotiomycetes	Helotiales	Hyaloscyphaceae
ASV1012	1_H1	Hymenophyllum polyanthos	Block1	1	C	482.851	9.029	0.533785	53.4778	904.581	16.9151	0	Fungi	Ascomycota	Leotiomycetes	Helotiales	Hyaloscyphaceae
ASV1012	1_H2	Hymenophyllum polyanthos	Block1	1	C	512.269	9.68294	0.383048	52.9043	1337.35	25.2787	0	Fungi	Ascomycota	Leotiomycetes	Helotiales	Hyaloscyphaceae
ASV1012	1_M1	Melpomene wolfii	Block1	1	C	474.05	16.4279	1.48104	28.8563	320.08	11.0922	0	Fungi	Ascomycota	Leotiomycetes	Helotiales	Hyaloscyphaceae
ASV1012	1_M2	Melpomene wolfii	Block1	1	C	485.434	10.4434	0.659461	46.4824	736.107	15.8363	0	Fungi	Ascomycota	Leotiomycetes	Helotiales	Hyaloscyphaceae
ASV1012	11_C1	Cyathea peladensis	Block3	11	P+	442.135	23.3484	4.12897	18.9364	107.081	5.65479	0	Fungi	Ascomycota	Leotiomycetes	Helotiales	Hyaloscyphaceae
ASV1012	11_C2	Cyathea peladensis	Block3	11	P+	434.199	24.2745	2.8903	17.8871	150.226	8.39859	0	Fungi	Ascomycota	Leotiomycetes	Helotiales	Hyaloscyphaceae
ASV1012	11_E1	Elaphoglossum latifolium	Block3	11	P+	422.512	11.3801	2.02636	37.1272	208.508	5.61606	0	Fungi	Ascomycota	Leotiomycetes	Helotiales	Hyaloscyphaceae
ASV1012	11_E2	Elaphoglossum latifolium	Block3	11	P+	431.17	7.74473	2.34745	55.6727	183.676	3.29922	1.3809	Fungi	Ascomycota	Leotiomycetes	Helotiales	Hyaloscyphaceae
ASV1012	11_H1	Hymenophyllum polyanthos	Block3	11	P+	485.675	10.6622	0.943457	45.5513	514.783	11.3012	0	Fungi	Ascomycota	Leotiomycetes	Helotiales	Hyaloscyphaceae
ASV1012	11_H2	Hymenophyllum polyanthos	Block3	11	P+	494.745	12.4683	0.874452	39.6803	565.777	14.2584	0	Fungi	Ascomycota	Leotiomycetes	Helotiales	Hyaloscyphaceae
ASV1012	11_M1	Melpomene wolfii	Block3	11	P+	477.535	10.0298	1.0367	47.6118	460.628	9.67467	0	Fungi	Ascomycota	Leotiomycetes	Helotiales	Hyaloscyphaceae
ASV1012	11_M2	Melpomene wolfii	Block3	11	P+	476.834	6.80876	0.798513	70.0325	597.153	8.5268	0	Fungi	Ascomycota	Leotiomycetes	Helotiales	Hyaloscyphaceae
ASV1012	12_C1	Cyathea peladensis	Block3	12	C	441.884	23.971	1.2046	18.4341	366.832	19.8996	0	Fungi	Ascomycota	Leotiomycetes	Helotiales	Hyaloscyphaceae
ASV1012	12_C2	Cyathea peladensis	Block3	12	C	446.169	23.0036	1.3174	19.3956	338.675	17.4614	6.0241	Fungi	Ascomycota	Leotiomycetes	Helotiales	Hyaloscyphaceae
ASV1012	12_E1	Elaphoglossum latifolium	Block3	12	C	427.962	11.4313	0.904233	37.4377	473.288	12.642	0	Fungi	Ascomycota	Leotiomycetes	Helotiales	Hyaloscyphaceae
ASV1012	12_E2	Elaphoglossum latifolium	Block3	12	C	416.748	11.1166	0.603383	37.4889	690.685	18.4237	0.679348	Fungi	Ascomycota	Leotiomycetes	Helotiales	Hyaloscyphaceae
ASV1012	12_H1	Hymenophyllum polyanthos	Block3	12	C	476.899	14.2861	1.27669	33.3821	373.543	11.1899	0	Fungi	Ascomycota	Leotiomycetes	Helotiales	Hyaloscyphaceae
ASV1012	12_H2	Hymenophyllum polyanthos	Block3	12	C	494.629	12.1712	0.616856	40.6394	801.855	19.7309	0	Fungi	Ascomycota	Leotiomycetes	Helotiales	Hyaloscyphaceae
ASV1012	12_M1	Melpomene wolfii	Block3	12	C	486.676	11.7301	0.516632	41.4896	942.016	22.7049	0	Fungi	Ascomycota	Leotiomycetes	Helotiales	Hyaloscyphaceae
ASV1012	12_M2	Melpomene wolfii	Block3	12	C	484.034	10.0309	0.79319	48.2544	610.237	12.6462	0	Fungi	Ascomycota	Leotiomycetes	Helotiales	Hyaloscyphaceae
ASV1012	13_C1	Cyathea peladensis	Block3	13	N+	457.244	21.7969	0.963365	20.9774	474.632	22.6258	0	Fungi	Ascomycota	Leotiomycetes	Helotiales	Hyaloscyphaceae
ASV1012	13_E1	Elaphoglossum latifolium	Block3	13	N+	418.298	12.1107	0.581733	34.5395	719.055	20.8183	0	Fungi	Ascomycota	Leotiomycetes	Helotiales	Hyaloscyphaceae
ASV1012	13_E2	Elaphoglossum latifolium	Block3	13	N+	438.094	10.1746	0.426199	43.0577	1027.91	23.8728	0	Fungi	Ascomycota	Leotiomycetes	Helotiales	Hyaloscyphaceae
ASV1012	13_H1	Hymenophyllum polyanthos	Block3	13	N+	462.858	15.606	0.774469	29.659	597.645	20.1506	0	Fungi	Ascomycota	Leotiomycetes	Helotiales	Hyaloscyphaceae
ASV1012	13_H2	Hymenophyllum polyanthos	Block3	13	N+	501.915	10.9391	0.45711	45.8828	1098.02	23.931	0	Fungi	Ascomycota	Leotiomycetes	Helotiales	Hyaloscyphaceae
ASV1012	13_M1	Melpomene wolfii	Block3	13	N+	471.128	12.0238	0.596161	39.1828	790.271	20.1688	0	Fungi	Ascomycota	Leotiomycetes	Helotiales	Hyaloscyphaceae
ASV1012	13_M2	Melpomene wolfii	Block3	13	N+	486.553	10.2887	0.670588	47.2898	725.562	15.3429	0	Fungi	Ascomycota	Leotiomycetes	Helotiales	Hyaloscyphaceae
ASV1012	14_C1	Cyathea peladensis	Block3	14	N+P+	445.851	29.0323	5.59243	15.3571	79.7241	5.19137	6.94952	Fungi	Ascomycota	Leotiomycetes	Helotiales	Hyaloscyphaceae
ASV1012	14_C2	Cyathea peladensis	Block3	14	N+P+	452.682	24.4252	2.7217	18.5334	166.323	8.97425	0.255161	Fungi	Ascomycota	Leotiomycetes	Helotiales	Hyaloscyphaceae
ASV1012	14_E1	Elaphoglossum latifolium	Block3	14	N+P+	430.512	9.95893	1.83239	43.2287	234.945	5.43494	0	Fungi	Ascomycota	Leotiomycetes	Helotiales	Hyaloscyphaceae
ASV1012	14_E2	Elaphoglossum latifolium	Block3	14	N+P+	415.451	9.41326	1.46288	44.1347	283.996	6.43476	4.92445	Fungi	Ascomycota	Leotiomycetes	Helotiales	Hyaloscyphaceae
ASV1012	14_H1	Hymenophyllum polyanthos	Block3	14	N+P+	499.347	12.3386	1.26653	40.4703	394.263	9.74203	0	Fungi	Ascomycota	Leotiomycetes	Helotiales	Hyaloscyphaceae
ASV1012	14_H2	Hymenophyllum polyanthos	Block3	14	N+P+	495.901	10.3059	1.03927	48.1182	477.165	9.91652	0	Fungi	Ascomycota	Leotiomycetes	Helotiales	Hyaloscyphaceae
ASV1012	14_M1	Melpomene wolfii	Block3	14	N+P+	487.659	14.202	1.71909	34.3373	283.672	8.26133	0	Fungi	Ascomycota	Leotiomycetes	Helotiales	Hyaloscyphaceae
ASV1012	14_M2	Melpomene wolfii	Block3	14	N+P+	482.101	15.099	1.35778	31.9295	355.066	11.1203	0	Fungi	Ascomycota	Leotiomycetes	Helotiales	Hyaloscyphaceae
ASV1012	16_C1	Cyathea peladensis	Block3	16	P+	441.285	16.1236	1.47682	27.3688	298.807	10.9178	29.798	Fungi	Ascomycota	Leotiomycetes	Helotiales	Hyaloscyphaceae
ASV1012	16_C2	Cyathea peladensis	Block3	16	P+	462.356	19.4953	1.11565	23.7162	414.428	17.4745	0	Fungi	Ascomycota	Leotiomycetes	Helotiales	Hyaloscyphaceae
ASV1012	16_E1	Elaphoglossum latifolium	Block3	16	P+	439.059	6.43872	2.60128	68.1904	168.786	2.47522	0	Fungi	Ascomycota	Leotiomycetes	Helotiales	Hyaloscyphaceae
ASV1012	16_E2	Elaphoglossum latifolium	Block3	16	P+	440.652	8.10206	1.45809	54.3877	302.211	5.55661	0	Fungi	Ascomycota	Leotiomycetes	Helotiales	Hyaloscyphaceae
ASV1012	16_H1	Hymenophyllum polyanthos	Block3	16	P+	501.524	5.67639	0.66705	88.3526	751.853	8.50969	0	Fungi	Ascomycota	Leotiomycetes	Helotiales	Hyaloscyphaceae
ASV1012	16_H2	Hymenophyllum polyanthos	Block3	16	P+	496.882	10.1364	1.14631	49.0197	433.463	8.84264	0	Fungi	Ascomycota	Leotiomycetes	Helotiales	Hyaloscyphaceae
ASV1012	16_M1	Melpomene wolfii	Block3	16	P+	463.896	15.7957		29.3684			0	Fungi	Ascomycota	Leotiomycetes	Helotiales	Hyaloscyphaceae
ASV1012	16_M2	Melpomene wolfii	Block3	16	P+	484.584	6.91549	0.469147	70.0723	1032.9	14.7406	0	Fungi	Ascomycota	Leotiomycetes	Helotiales	Hyaloscyphaceae
ASV1012	17_C1	Cyathea peladensis	Block3	17	C	444.281	19.7626	1.27236	22.4809	349.18	15.5323	0	Fungi	Ascomycota	Leotiomycetes	Helotiales	Hyaloscyphaceae
ASV1012	17_C2	Cyathea peladensis	Block3	17	C	444.988	19.3254	1.14021	23.0261	390.267	16.9489	13.1026	Fungi	Ascomycota	Leotiomycetes	Helotiales	Hyaloscyphaceae
ASV1012	17_E1	Elaphoglossum latifolium	Block3	17	C	416.014	5.98242	0.39653	69.5394	1049.14	15.0869	5.55556	Fungi	Ascomycota	Leotiomycetes	Helotiales	Hyaloscyphaceae
ASV1012	17_E2	Elaphoglossum latifolium	Block3	17	C	421.826	7.08118	0.457051	59.57	922.928	15.4932	0	Fungi	Ascomycota	Leotiomycetes	Helotiales	Hyaloscyphaceae
ASV1012	17_H1	Hymenophyllum polyanthos	Block3	17	C	502.478	8.20559	0.465994	61.2361	1078.29	17.6088	0	Fungi	Ascomycota	Leotiomycetes	Helotiales	Hyaloscyphaceae
ASV1012	17_H2	Hymenophyllum polyanthos	Block3	17	C	498.541	8.61445	0.433489	57.8727	1150.07	19.8723	1.82371	Fungi	Ascomycota	Leotiomycetes	Helotiales	Hyaloscyphaceae
ASV1012	17_M1	Melpomene wolfii	Block3	17	C	478.984	8.5474	0.647636	56.0385	739.588	13.1978	0	Fungi	Ascomycota	Leotiomycetes	Helotiales	Hyaloscyphaceae
ASV1012	17_M2	Melpomene wolfii	Block3	17	C	490.159	10.6191	0.453431	46.1583	1081	23.4194	0	Fungi	Ascomycota	Leotiomycetes	Helotiales	Hyaloscyphaceae
ASV1012	18_C1	Cyathea peladensis	Block3	18	N+P+	446.528	25.0189	3.40027	17.8476	131.321	7.35791	0.645729	Fungi	Ascomycota	Leotiomycetes	Helotiales	Hyaloscyphaceae
ASV1012	18_C2	Cyathea peladensis	Block3	18	N+P+	456.805	25.3284	2.05574	18.0353	222.209	12.3208	0	Fungi	Ascomycota	Leotiomycetes	Helotiales	Hyaloscyphaceae
ASV1012	18_E1	Elaphoglossum latifolium	Block3	18	N+P+	0.85194	0.08427	3.12249	10.1096	0.27284	0.0269881	0	Fungi	Ascomycota	Leotiomycetes	Helotiales	Hyaloscyphaceae
ASV1012	18_E2	Elaphoglossum latifolium	Block3	18	N+P+	789.799	24.9341	0.999181	31.6755	790.446	24.9545	0	Fungi	Ascomycota	Leotiomycetes	Helotiales	Hyaloscyphaceae
ASV1012	18_H1	Hymenophyllum polyanthos	Block3	18	N+P+	499.281	10.2336	0.81034	48.7883	616.137	12.6288	0	Fungi	Ascomycota	Leotiomycetes	Helotiales	Hyaloscyphaceae
ASV1012	18_H2	Hymenophyllum polyanthos	Block3	18	N+P+	486.466	11.4605	1.5967	42.4472	304.67	7.17762	0	Fungi	Ascomycota	Leotiomycetes	Helotiales	Hyaloscyphaceae
ASV1012	18_M1	Melpomene wolfii	Block3	18	N+P+							0	Fungi	Ascomycota	Leotiomycetes	Helotiales	Hyaloscyphaceae
ASV1012	19_C1	Cyathea peladensis	Block3	19	N+	459.107	24.2174	1.54241	18.9577	297.655	15.701	0	Fungi	Ascomycota	Leotiomycetes	Helotiales	Hyaloscyphaceae
ASV1012	19_C2	Cyathea peladensis	Block3	19	N+	456.188	19.7017	0.858431	23.1548	531.42	22.9508	0	Fungi	Ascomycota	Leotiomycetes	Helotiales	Hyaloscyphaceae
ASV1012	19_E1	Elaphoglossum latifolium	Block3	19	N+	408.554	9.9005	0.317895	41.266	1285.18	31.1439	0	Fungi	Ascomycota	Leotiomycetes	Helotiales	Hyaloscyphaceae
ASV1012	19_E2	Elaphoglossum latifolium	Block3	19	N+	441.721	8.63897	0.346331	51.1312	1275.43	24.9443	0	Fungi	Ascomycota	Leotiomycetes	Helotiales	Hyaloscyphaceae
ASV1012	19_H1	Hymenophyllum polyanthos	Block3	19	N+	474.921	12.1139	0.470044	39.2047	1010.37	25.7718	0.181206	Fungi	Ascomycota	Leotiomycetes	Helotiales	Hyaloscyphaceae
ASV1012	19_H2	Hymenophyllum polyanthos	Block3	19	N+	510.27	10.2004	0.394173	50.0247	1294.53	25.8779	0	Fungi	Ascomycota	Leotiomycetes	Helotiales	Hyaloscyphaceae
ASV1012	19_M1	Melpomene wolfii	Block3	19	N+	496.557	7.61246		65.2295			0	Fungi	Ascomycota	Leotiomycetes	Helotiales	Hyaloscyphaceae
ASV1012	19_M2	Melpomene wolfii	Block3	19	N+	478.379	10.8996	0.633599	43.8897	755.019	17.2026	0	Fungi	Ascomycota	Leotiomycetes	Helotiales	Hyaloscyphaceae
ASV1012	2_C1	Cyathea peladensis	Block1	2	P+	459.995	24.3304	2.33539	18.9062	196.967	10.4182	0	Fungi	Ascomycota	Leotiomycetes	Helotiales	Hyaloscyphaceae
ASV1012	2_C2	Cyathea peladensis	Block1	2	P+	456.634	16.0337	2.82362	28.4797	161.719	5.67841	0	Fungi	Ascomycota	Leotiomycetes	Helotiales	Hyaloscyphaceae
ASV1012	2_E1	Elaphoglossum latifolium	Block1	2	P+	440.921	12.7404	2.22649	34.6082	198.034	5.72217	0	Fungi	Ascomycota	Leotiomycetes	Helotiales	Hyaloscyphaceae
ASV1012	2_E2	Elaphoglossum latifolium	Block1	2	P+	452.901	10.5679	1.5195	42.8563	298.059	6.95485	0	Fungi	Ascomycota	Leotiomycetes	Helotiales	Hyaloscyphaceae
ASV1012	2_H1	Hymenophyllum polyanthos	Block1	2	P+	516.498	9.04534	1.17919	57.1011	438.01	7.67079	0	Fungi	Ascomycota	Leotiomycetes	Helotiales	Hyaloscyphaceae
ASV1012	2_H2	Hymenophyllum polyanthos	Block1	2	P+	505.926	11.4138	1.34377	44.326	376.498	8.49384	0	Fungi	Ascomycota	Leotiomycetes	Helotiales	Hyaloscyphaceae
ASV1012	2_M1	Melpomene wolfii	Block1	2	P+	502.154	9.94839	0.904418	50.4759	555.224	10.9998	0	Fungi	Ascomycota	Leotiomycetes	Helotiales	Hyaloscyphaceae
ASV1012	2_M2	Melpomene wolfii	Block1	2	P+	492.197	10.9331	1.02402	45.019	480.65	10.6766	0	Fungi	Ascomycota	Leotiomycetes	Helotiales	Hyaloscyphaceae
ASV1012	3_C1	Cyathea peladensis	Block1	3	N+	455.834	24.3925	1.17639	18.6874	387.485	20.735	0.613497	Fungi	Ascomycota	Leotiomycetes	Helotiales	Hyaloscyphaceae
ASV1012	3_C2	Cyathea peladensis	Block1	3	N+	456.608	21.6717	1.10927	21.0693	411.63	19.537	0	Fungi	Ascomycota	Leotiomycetes	Helotiales	Hyaloscyphaceae
ASV1012	3_E1	Elaphoglossum latifolium	Block1	3	N+	434.812	11.6711	0.542351	37.2555	801.718	21.5194	0	Fungi	Ascomycota	Leotiomycetes	Helotiales	Hyaloscyphaceae
ASV1012	3_E2	Elaphoglossum latifolium	Block1	3	N+	441.474	13.0887	0.538166	33.7295	820.331	24.3209	7.52864	Fungi	Ascomycota	Leotiomycetes	Helotiales	Hyaloscyphaceae
ASV1012	3_H1	Hymenophyllum polyanthos	Block1	3	N+	474.459	13.0026	0.661735	36.4895	716.993	19.6493	0	Fungi	Ascomycota	Leotiomycetes	Helotiales	Hyaloscyphaceae
ASV1012	3_H2	Hymenophyllum polyanthos	Block1	3	N+	498.326	10.6634	0.433189	46.7323	1150.37	24.616	0	Fungi	Ascomycota	Leotiomycetes	Helotiales	Hyaloscyphaceae
ASV1012	3_M1	Melpomene wolfii	Block1	3	N+	482.921	9.50545	0.333852	50.8046	1446.51	28.4721	0	Fungi	Ascomycota	Leotiomycetes	Helotiales	Hyaloscyphaceae
ASV1012	3_M2	Melpomene wolfii	Block1	3	N+	480.548	10.7241	0.904735	44.81	531.147	11.8533	0	Fungi	Ascomycota	Leotiomycetes	Helotiales	Hyaloscyphaceae
ASV1012	4_C1	Cyathea peladensis	Block1	4	N+P+	451.408	24.039	2.39613	18.7782	188.39	10.0324	0	Fungi	Ascomycota	Leotiomycetes	Helotiales	Hyaloscyphaceae
ASV1012	4_C2	Cyathea peladensis	Block1	4	N+P+	450.592	26.0284	1.86818	17.3115	241.193	13.9325	0	Fungi	Ascomycota	Leotiomycetes	Helotiales	Hyaloscyphaceae
ASV1012	4_E1	Elaphoglossum latifolium	Block1	4	N+P+	451.898	11.7142	1.00185	38.577	451.063	11.6925	0	Fungi	Ascomycota	Leotiomycetes	Helotiales	Hyaloscyphaceae
ASV1012	4_E2	Elaphoglossum latifolium	Block1	4	N+P+	435.509	8.2553	3.10981	52.7551	140.044	2.6546	3.79147	Fungi	Ascomycota	Leotiomycetes	Helotiales	Hyaloscyphaceae
ASV1012	4_H1	Hymenophyllum polyanthos	Block1	4	N+P+	484.492	12.4317	1.10957	38.9723	436.648	11.2041	0	Fungi	Ascomycota	Leotiomycetes	Helotiales	Hyaloscyphaceae
ASV1012	4_H2	Hymenophyllum polyanthos	Block1	4	N+P+	490.111	13.4784	1.21468	36.3627	403.491	11.0963	0	Fungi	Ascomycota	Leotiomycetes	Helotiales	Hyaloscyphaceae
ASV1012	4_M1	Melpomene wolfii	Block1	4	N+P+	479.786	12.9644	1.07495	37.0079	446.334	12.0605	0	Fungi	Ascomycota	Leotiomycetes	Helotiales	Hyaloscyphaceae
ASV1012	4_M2	Melpomene wolfii	Block1	4	N+P+	486.154	18.8484	1.64031	25.7929	296.379	11.4907	0	Fungi	Ascomycota	Leotiomycetes	Helotiales	Hyaloscyphaceae
ASV1012	6_C1	Cyathea peladensis	Block2	6	N+	452.504	22.6441	0.966782	19.9834	468.052	23.4221	7.11111	Fungi	Ascomycota	Leotiomycetes	Helotiales	Hyaloscyphaceae
ASV1012	6_E1	Elaphoglossum latifolium	Block2	6	N+	453.825	10.0891	0.620107	44.9818	731.85	16.2699	0	Fungi	Ascomycota	Leotiomycetes	Helotiales	Hyaloscyphaceae
ASV1012	6_E2	Elaphoglossum latifolium	Block2	6	N+	434.211	10.5368	0.557418	41.2089	778.969	18.903	1.29526	Fungi	Ascomycota	Leotiomycetes	Helotiales	Hyaloscyphaceae
ASV1012	6_H1	Hymenophyllum polyanthos	Block2	6	N+	507.095	10.5944	0.624935	47.8646	811.437	16.9528	0	Fungi	Ascomycota	Leotiomycetes	Helotiales	Hyaloscyphaceae
ASV1012	6_H2	Hymenophyllum polyanthos	Block2	6	N+	504.163	10.2557	0.69152	49.1594	729.064	14.8306	0	Fungi	Ascomycota	Leotiomycetes	Helotiales	Hyaloscyphaceae
ASV1012	6_M1	Melpomene wolfii	Block2	6	N+	485.039	11.7112	0.900471	41.4167	538.651	13.0056	0	Fungi	Ascomycota	Leotiomycetes	Helotiales	Hyaloscyphaceae
ASV1012	6_M2	Melpomene wolfii	Block2	6	N+	481.113	9.02318	0.840122	53.3197	572.671	10.7403	0	Fungi	Ascomycota	Leotiomycetes	Helotiales	Hyaloscyphaceae
ASV1012	7_C1	Cyathea peladensis	Block2	7	C	445.175	17.0207	0.888765	26.1549	500.891	19.151	5.49318	Fungi	Ascomycota	Leotiomycetes	Helotiales	Hyaloscyphaceae
ASV1012	7_C2	Cyathea peladensis	Block2	7	C	446.65	19.2695	1.02248	23.1791	436.83	18.8459	5.89247	Fungi	Ascomycota	Leotiomycetes	Helotiales	Hyaloscyphaceae
ASV1012	7_E1	Elaphoglossum latifolium	Block2	7	C	434.011	10.313	0.491052	42.0837	883.839	21.0019	0	Fungi	Ascomycota	Leotiomycetes	Helotiales	Hyaloscyphaceae
ASV1012	7_E2	Elaphoglossum latifolium	Block2	7	C	423.59	6.43936	0.37766	65.7814	1121.62	17.0507	0	Fungi	Ascomycota	Leotiomycetes	Helotiales	Hyaloscyphaceae
ASV1012	7_H1	Hymenophyllum polyanthos	Block2	7	C	500.684	8.61436	0.488993	58.1221	1023.91	17.6165	0	Fungi	Ascomycota	Leotiomycetes	Helotiales	Hyaloscyphaceae
ASV1012	7_H2	Hymenophyllum polyanthos	Block2	7	C	502.891	8.35067	0.49314	60.2217	1019.77	16.9337	0	Fungi	Ascomycota	Leotiomycetes	Helotiales	Hyaloscyphaceae
ASV1012	7_M1	Melpomene wolfii	Block2	7	C	481.519	8.55324	0.493656	56.2966	975.413	17.3263	0	Fungi	Ascomycota	Leotiomycetes	Helotiales	Hyaloscyphaceae
ASV1012	7_M2	Melpomene wolfii	Block2	7	C	478.274	8.32414	0.522585	57.4562	915.208	15.9288	0	Fungi	Ascomycota	Leotiomycetes	Helotiales	Hyaloscyphaceae
ASV1012	8_C1	Cyathea peladensis	Block2	8	P+	455.27	20.735	4.73275	21.9566	96.1956	4.38118	0	Fungi	Ascomycota	Leotiomycetes	Helotiales	Hyaloscyphaceae
ASV1012	8_C2	Cyathea peladensis	Block2	8	P+	452.111	20.0246	2.44434	22.5778	184.962	8.19223	0	Fungi	Ascomycota	Leotiomycetes	Helotiales	Hyaloscyphaceae
ASV1012	8_E1	Elaphoglossum latifolium	Block2	8	P+	417.165	9.24644	3.61003	45.1163	115.557	2.56132	0	Fungi	Ascomycota	Leotiomycetes	Helotiales	Hyaloscyphaceae
ASV1012	8_E2	Elaphoglossum latifolium	Block2	8	P+	429.014	9.38538	2.38199	45.7108	180.107	3.94014	0	Fungi	Ascomycota	Leotiomycetes	Helotiales	Hyaloscyphaceae
ASV1012	8_H1	Hymenophyllum polyanthos	Block2	8	P+	495.887	9.66065	1.18401	51.3306	418.821	8.15929	0	Fungi	Ascomycota	Leotiomycetes	Helotiales	Hyaloscyphaceae
ASV1012	8_H2	Hymenophyllum polyanthos	Block2	8	P+	497.915	10.487	1.18449	47.4791	420.362	8.85362	0	Fungi	Ascomycota	Leotiomycetes	Helotiales	Hyaloscyphaceae
ASV1012	8_M1	Melpomene wolfii	Block2	8	P+	471.578	10.83	0.934595	43.5435	504.58	11.588	1.90036	Fungi	Ascomycota	Leotiomycetes	Helotiales	Hyaloscyphaceae
ASV1012	8_M2	Melpomene wolfii	Block2	8	P+	466.887	10.772		43.3426			0	Fungi	Ascomycota	Leotiomycetes	Helotiales	Hyaloscyphaceae
ASV1012	9_C1	Cyathea peladensis	Block2	9	N+P+	452.576	24.8284	1.99575	18.2282	226.77	12.4406	0	Fungi	Ascomycota	Leotiomycetes	Helotiales	Hyaloscyphaceae
ASV1012	9_C2	Cyathea peladensis	Block2	9	N+P+	453.481	24.1568	2.34442	18.7724	193.43	10.304	0.338266	Fungi	Ascomycota	Leotiomycetes	Helotiales	Hyaloscyphaceae
ASV1012	9_E1	Elaphoglossum latifolium	Block2	9	N+P+	430.09	10.8381	1.25107	39.6831	343.777	8.66306	0	Fungi	Ascomycota	Leotiomycetes	Helotiales	Hyaloscyphaceae
ASV1012	9_E2	Elaphoglossum latifolium	Block2	9	N+P+	423.398	11.2061	1.17303	37.7829	360.944	9.5531	0	Fungi	Ascomycota	Leotiomycetes	Helotiales	Hyaloscyphaceae
ASV1012	9_H1	Hymenophyllum polyanthos	Block2	9	N+P+	496.229	9.96729	0.853944	49.7858	581.102	11.6721	0	Fungi	Ascomycota	Leotiomycetes	Helotiales	Hyaloscyphaceae
ASV1012	9_H2	Hymenophyllum polyanthos	Block2	9	N+P+	487.246	11.3627	0.933553	42.8813	521.926	12.1714	0	Fungi	Ascomycota	Leotiomycetes	Helotiales	Hyaloscyphaceae
ASV1012	9_M1	Melpomene wolfii	Block2	9	N+P+	476.394	15.4375	0.855365	30.8596	556.948	18.0478	0	Fungi	Ascomycota	Leotiomycetes	Helotiales	Hyaloscyphaceae
ASV1012	9_M2	Melpomene wolfii	Block2	9	N+P+	483.433	16.5388	0.644879	29.2302	749.649	25.6464	0	Fungi	Ascomycota	Leotiomycetes	Helotiales	Hyaloscyphaceae
ASV1014	1_C1	Cyathea peladensis	Block1	1	C	465.569	38.4305	2.90024	12.1146	160.528	13.2508	0	Fungi	Glomeromycota	Glomeromycetes	Glomerales	Glomeraceae
ASV1014	1_C2	Cyathea peladensis	Block1	1	C	443.081	20.1683	1.06651	21.9692	415.45	18.9106	0.519481	Fungi	Glomeromycota	Glomeromycetes	Glomerales	Glomeraceae
ASV1014	1_E1	Elaphoglossum latifolium	Block1	1	C	423.699	10.895	0.551356	38.8891	768.467	19.7605	0	Fungi	Glomeromycota	Glomeromycetes	Glomerales	Glomeraceae
ASV1014	1_E2	Elaphoglossum latifolium	Block1	1	C	409.572	7.77187	0.497304	52.6993	823.584	15.628	0	Fungi	Glomeromycota	Glomeromycetes	Glomerales	Glomeraceae
ASV1014	1_H1	Hymenophyllum polyanthos	Block1	1	C	482.851	9.029	0.533785	53.4778	904.581	16.9151	0	Fungi	Glomeromycota	Glomeromycetes	Glomerales	Glomeraceae
ASV1014	1_H2	Hymenophyllum polyanthos	Block1	1	C	512.269	9.68294	0.383048	52.9043	1337.35	25.2787	0	Fungi	Glomeromycota	Glomeromycetes	Glomerales	Glomeraceae
ASV1014	1_M1	Melpomene wolfii	Block1	1	C	474.05	16.4279	1.48104	28.8563	320.08	11.0922	0	Fungi	Glomeromycota	Glomeromycetes	Glomerales	Glomeraceae
ASV1014	1_M2	Melpomene wolfii	Block1	1	C	485.434	10.4434	0.659461	46.4824	736.107	15.8363	0	Fungi	Glomeromycota	Glomeromycetes	Glomerales	Glomeraceae
ASV1014	11_C1	Cyathea peladensis	Block3	11	P+	442.135	23.3484	4.12897	18.9364	107.081	5.65479	0	Fungi	Glomeromycota	Glomeromycetes	Glomerales	Glomeraceae
ASV1014	11_C2	Cyathea peladensis	Block3	11	P+	434.199	24.2745	2.8903	17.8871	150.226	8.39859	0	Fungi	Glomeromycota	Glomeromycetes	Glomerales	Glomeraceae
ASV1014	11_E1	Elaphoglossum latifolium	Block3	11	P+	422.512	11.3801	2.02636	37.1272	208.508	5.61606	0	Fungi	Glomeromycota	Glomeromycetes	Glomerales	Glomeraceae
ASV1014	11_E2	Elaphoglossum latifolium	Block3	11	P+	431.17	7.74473	2.34745	55.6727	183.676	3.29922	1.3809	Fungi	Glomeromycota	Glomeromycetes	Glomerales	Glomeraceae
ASV1014	11_H1	Hymenophyllum polyanthos	Block3	11	P+	485.675	10.6622	0.943457	45.5513	514.783	11.3012	0	Fungi	Glomeromycota	Glomeromycetes	Glomerales	Glomeraceae
ASV1014	11_H2	Hymenophyllum polyanthos	Block3	11	P+	494.745	12.4683	0.874452	39.6803	565.777	14.2584	0	Fungi	Glomeromycota	Glomeromycetes	Glomerales	Glomeraceae
ASV1014	11_M1	Melpomene wolfii	Block3	11	P+	477.535	10.0298	1.0367	47.6118	460.628	9.67467	0	Fungi	Glomeromycota	Glomeromycetes	Glomerales	Glomeraceae
ASV1014	11_M2	Melpomene wolfii	Block3	11	P+	476.834	6.80876	0.798513	70.0325	597.153	8.5268	0	Fungi	Glomeromycota	Glomeromycetes	Glomerales	Glomeraceae
ASV1014	12_C1	Cyathea peladensis	Block3	12	C	441.884	23.971	1.2046	18.4341	366.832	19.8996	0	Fungi	Glomeromycota	Glomeromycetes	Glomerales	Glomeraceae
ASV1014	12_C2	Cyathea peladensis	Block3	12	C	446.169	23.0036	1.3174	19.3956	338.675	17.4614	6.0241	Fungi	Glomeromycota	Glomeromycetes	Glomerales	Glomeraceae
ASV1014	12_E1	Elaphoglossum latifolium	Block3	12	C	427.962	11.4313	0.904233	37.4377	473.288	12.642	0	Fungi	Glomeromycota	Glomeromycetes	Glomerales	Glomeraceae
ASV1014	12_E2	Elaphoglossum latifolium	Block3	12	C	416.748	11.1166	0.603383	37.4889	690.685	18.4237	0.679348	Fungi	Glomeromycota	Glomeromycetes	Glomerales	Glomeraceae
ASV1014	12_H1	Hymenophyllum polyanthos	Block3	12	C	476.899	14.2861	1.27669	33.3821	373.543	11.1899	0	Fungi	Glomeromycota	Glomeromycetes	Glomerales	Glomeraceae
ASV1014	12_H2	Hymenophyllum polyanthos	Block3	12	C	494.629	12.1712	0.616856	40.6394	801.855	19.7309	0	Fungi	Glomeromycota	Glomeromycetes	Glomerales	Glomeraceae
ASV1014	12_M1	Melpomene wolfii	Block3	12	C	486.676	11.7301	0.516632	41.4896	942.016	22.7049	0	Fungi	Glomeromycota	Glomeromycetes	Glomerales	Glomeraceae
ASV1014	12_M2	Melpomene wolfii	Block3	12	C	484.034	10.0309	0.79319	48.2544	610.237	12.6462	0	Fungi	Glomeromycota	Glomeromycetes	Glomerales	Glomeraceae
ASV1014	13_C1	Cyathea peladensis	Block3	13	N+	457.244	21.7969	0.963365	20.9774	474.632	22.6258	0	Fungi	Glomeromycota	Glomeromycetes	Glomerales	Glomeraceae
ASV1014	13_E1	Elaphoglossum latifolium	Block3	13	N+	418.298	12.1107	0.581733	34.5395	719.055	20.8183	0	Fungi	Glomeromycota	Glomeromycetes	Glomerales	Glomeraceae
ASV1014	13_E2	Elaphoglossum latifolium	Block3	13	N+	438.094	10.1746	0.426199	43.0577	1027.91	23.8728	0	Fungi	Glomeromycota	Glomeromycetes	Glomerales	Glomeraceae
ASV1014	13_H1	Hymenophyllum polyanthos	Block3	13	N+	462.858	15.606	0.774469	29.659	597.645	20.1506	0	Fungi	Glomeromycota	Glomeromycetes	Glomerales	Glomeraceae
ASV1014	13_H2	Hymenophyllum polyanthos	Block3	13	N+	501.915	10.9391	0.45711	45.8828	1098.02	23.931	0	Fungi	Glomeromycota	Glomeromycetes	Glomerales	Glomeraceae
ASV1014	13_M1	Melpomene wolfii	Block3	13	N+	471.128	12.0238	0.596161	39.1828	790.271	20.1688	0	Fungi	Glomeromycota	Glomeromycetes	Glomerales	Glomeraceae
ASV1014	13_M2	Melpomene wolfii	Block3	13	N+	486.553	10.2887	0.670588	47.2898	725.562	15.3429	0	Fungi	Glomeromycota	Glomeromycetes	Glomerales	Glomeraceae
ASV1014	14_C1	Cyathea peladensis	Block3	14	N+P+	445.851	29.0323	5.59243	15.3571	79.7241	5.19137	6.94952	Fungi	Glomeromycota	Glomeromycetes	Glomerales	Glomeraceae
ASV1014	14_C2	Cyathea peladensis	Block3	14	N+P+	452.682	24.4252	2.7217	18.5334	166.323	8.97425	0.255161	Fungi	Glomeromycota	Glomeromycetes	Glomerales	Glomeraceae
ASV1014	14_E1	Elaphoglossum latifolium	Block3	14	N+P+	430.512	9.95893	1.83239	43.2287	234.945	5.43494	0	Fungi	Glomeromycota	Glomeromycetes	Glomerales	Glomeraceae
ASV1014	14_E2	Elaphoglossum latifolium	Block3	14	N+P+	415.451	9.41326	1.46288	44.1347	283.996	6.43476	4.92445	Fungi	Glomeromycota	Glomeromycetes	Glomerales	Glomeraceae
ASV1014	14_H1	Hymenophyllum polyanthos	Block3	14	N+P+	499.347	12.3386	1.26653	40.4703	394.263	9.74203	0	Fungi	Glomeromycota	Glomeromycetes	Glomerales	Glomeraceae
ASV1014	14_H2	Hymenophyllum polyanthos	Block3	14	N+P+	495.901	10.3059	1.03927	48.1182	477.165	9.91652	0	Fungi	Glomeromycota	Glomeromycetes	Glomerales	Glomeraceae
ASV1014	14_M1	Melpomene wolfii	Block3	14	N+P+	487.659	14.202	1.71909	34.3373	283.672	8.26133	0	Fungi	Glomeromycota	Glomeromycetes	Glomerales	Glomeraceae
ASV1014	14_M2	Melpomene wolfii	Block3	14	N+P+	482.101	15.099	1.35778	31.9295	355.066	11.1203	0	Fungi	Glomeromycota	Glomeromycetes	Glomerales	Glomeraceae
ASV1014	16_C1	Cyathea peladensis	Block3	16	P+	441.285	16.1236	1.47682	27.3688	298.807	10.9178	29.798	Fungi	Glomeromycota	Glomeromycetes	Glomerales	Glomeraceae
ASV1014	16_C2	Cyathea peladensis	Block3	16	P+	462.356	19.4953	1.11565	23.7162	414.428	17.4745	0	Fungi	Glomeromycota	Glomeromycetes	Glomerales	Glomeraceae
ASV1014	16_E1	Elaphoglossum latifolium	Block3	16	P+	439.059	6.43872	2.60128	68.1904	168.786	2.47522	0	Fungi	Glomeromycota	Glomeromycetes	Glomerales	Glomeraceae
ASV1014	16_E2	Elaphoglossum latifolium	Block3	16	P+	440.652	8.10206	1.45809	54.3877	302.211	5.55661	0	Fungi	Glomeromycota	Glomeromycetes	Glomerales	Glomeraceae
ASV1014	16_H1	Hymenophyllum polyanthos	Block3	16	P+	501.524	5.67639	0.66705	88.3526	751.853	8.50969	0	Fungi	Glomeromycota	Glomeromycetes	Glomerales	Glomeraceae
ASV1014	16_H2	Hymenophyllum polyanthos	Block3	16	P+	496.882	10.1364	1.14631	49.0197	433.463	8.84264	0	Fungi	Glomeromycota	Glomeromycetes	Glomerales	Glomeraceae
ASV1014	16_M1	Melpomene wolfii	Block3	16	P+	463.896	15.7957		29.3684			0	Fungi	Glomeromycota	Glomeromycetes	Glomerales	Glomeraceae
ASV1014	16_M2	Melpomene wolfii	Block3	16	P+	484.584	6.91549	0.469147	70.0723	1032.9	14.7406	0	Fungi	Glomeromycota	Glomeromycetes	Glomerales	Glomeraceae
ASV1014	17_C1	Cyathea peladensis	Block3	17	C	444.281	19.7626	1.27236	22.4809	349.18	15.5323	0	Fungi	Glomeromycota	Glomeromycetes	Glomerales	Glomeraceae
ASV1014	17_C2	Cyathea peladensis	Block3	17	C	444.988	19.3254	1.14021	23.0261	390.267	16.9489	13.1026	Fungi	Glomeromycota	Glomeromycetes	Glomerales	Glomeraceae
ASV1014	17_E1	Elaphoglossum latifolium	Block3	17	C	416.014	5.98242	0.39653	69.5394	1049.14	15.0869	5.55556	Fungi	Glomeromycota	Glomeromycetes	Glomerales	Glomeraceae
ASV1014	17_E2	Elaphoglossum latifolium	Block3	17	C	421.826	7.08118	0.457051	59.57	922.928	15.4932	0	Fungi	Glomeromycota	Glomeromycetes	Glomerales	Glomeraceae
ASV1014	17_H1	Hymenophyllum polyanthos	Block3	17	C	502.478	8.20559	0.465994	61.2361	1078.29	17.6088	0	Fungi	Glomeromycota	Glomeromycetes	Glomerales	Glomeraceae
ASV1014	17_H2	Hymenophyllum polyanthos	Block3	17	C	498.541	8.61445	0.433489	57.8727	1150.07	19.8723	1.82371	Fungi	Glomeromycota	Glomeromycetes	Glomerales	Glomeraceae
ASV1014	17_M1	Melpomene wolfii	Block3	17	C	478.984	8.5474	0.647636	56.0385	739.588	13.1978	0	Fungi	Glomeromycota	Glomeromycetes	Glomerales	Glomeraceae
ASV1014	17_M2	Melpomene wolfii	Block3	17	C	490.159	10.6191	0.453431	46.1583	1081	23.4194	0	Fungi	Glomeromycota	Glomeromycetes	Glomerales	Glomeraceae
ASV1014	18_C1	Cyathea peladensis	Block3	18	N+P+	446.528	25.0189	3.40027	17.8476	131.321	7.35791	0.645729	Fungi	Glomeromycota	Glomeromycetes	Glomerales	Glomeraceae
ASV1014	18_C2	Cyathea peladensis	Block3	18	N+P+	456.805	25.3284	2.05574	18.0353	222.209	12.3208	0	Fungi	Glomeromycota	Glomeromycetes	Glomerales	Glomeraceae
ASV1014	18_E1	Elaphoglossum latifolium	Block3	18	N+P+	0.85194	0.08427	3.12249	10.1096	0.27284	0.0269881	0	Fungi	Glomeromycota	Glomeromycetes	Glomerales	Glomeraceae
ASV1014	18_E2	Elaphoglossum latifolium	Block3	18	N+P+	789.799	24.9341	0.999181	31.6755	790.446	24.9545	0	Fungi	Glomeromycota	Glomeromycetes	Glomerales	Glomeraceae
ASV1014	18_H1	Hymenophyllum polyanthos	Block3	18	N+P+	499.281	10.2336	0.81034	48.7883	616.137	12.6288	0	Fungi	Glomeromycota	Glomeromycetes	Glomerales	Glomeraceae
ASV1014	18_H2	Hymenophyllum polyanthos	Block3	18	N+P+	486.466	11.4605	1.5967	42.4472	304.67	7.17762	0	Fungi	Glomeromycota	Glomeromycetes	Glomerales	Glomeraceae
ASV1014	18_M1	Melpomene wolfii	Block3	18	N+P+							0	Fungi	Glomeromycota	Glomeromycetes	Glomerales	Glomeraceae
ASV1014	19_C1	Cyathea peladensis	Block3	19	N+	459.107	24.2174	1.54241	18.9577	297.655	15.701	0	Fungi	Glomeromycota	Glomeromycetes	Glomerales	Glomeraceae
ASV1014	19_C2	Cyathea peladensis	Block3	19	N+	456.188	19.7017	0.858431	23.1548	531.42	22.9508	0	Fungi	Glomeromycota	Glomeromycetes	Glomerales	Glomeraceae
ASV1014	19_E1	Elaphoglossum latifolium	Block3	19	N+	408.554	9.9005	0.317895	41.266	1285.18	31.1439	0	Fungi	Glomeromycota	Glomeromycetes	Glomerales	Glomeraceae
ASV1014	19_E2	Elaphoglossum latifolium	Block3	19	N+	441.721	8.63897	0.346331	51.1312	1275.43	24.9443	0	Fungi	Glomeromycota	Glomeromycetes	Glomerales	Glomeraceae
ASV1014	19_H1	Hymenophyllum polyanthos	Block3	19	N+	474.921	12.1139	0.470044	39.2047	1010.37	25.7718	0.181206	Fungi	Glomeromycota	Glomeromycetes	Glomerales	Glomeraceae
ASV1014	19_H2	Hymenophyllum polyanthos	Block3	19	N+	510.27	10.2004	0.394173	50.0247	1294.53	25.8779	0	Fungi	Glomeromycota	Glomeromycetes	Glomerales	Glomeraceae
ASV1014	19_M1	Melpomene wolfii	Block3	19	N+	496.557	7.61246		65.2295			0	Fungi	Glomeromycota	Glomeromycetes	Glomerales	Glomeraceae
ASV1014	19_M2	Melpomene wolfii	Block3	19	N+	478.379	10.8996	0.633599	43.8897	755.019	17.2026	0	Fungi	Glomeromycota	Glomeromycetes	Glomerales	Glomeraceae
ASV1014	2_C1	Cyathea peladensis	Block1	2	P+	459.995	24.3304	2.33539	18.9062	196.967	10.4182	0	Fungi	Glomeromycota	Glomeromycetes	Glomerales	Glomeraceae
ASV1014	2_C2	Cyathea peladensis	Block1	2	P+	456.634	16.0337	2.82362	28.4797	161.719	5.67841	0	Fungi	Glomeromycota	Glomeromycetes	Glomerales	Glomeraceae
ASV1014	2_E1	Elaphoglossum latifolium	Block1	2	P+	440.921	12.7404	2.22649	34.6082	198.034	5.72217	0	Fungi	Glomeromycota	Glomeromycetes	Glomerales	Glomeraceae
ASV1014	2_E2	Elaphoglossum latifolium	Block1	2	P+	452.901	10.5679	1.5195	42.8563	298.059	6.95485	0	Fungi	Glomeromycota	Glomeromycetes	Glomerales	Glomeraceae
ASV1014	2_H1	Hymenophyllum polyanthos	Block1	2	P+	516.498	9.04534	1.17919	57.1011	438.01	7.67079	0	Fungi	Glomeromycota	Glomeromycetes	Glomerales	Glomeraceae
ASV1014	2_H2	Hymenophyllum polyanthos	Block1	2	P+	505.926	11.4138	1.34377	44.326	376.498	8.49384	0	Fungi	Glomeromycota	Glomeromycetes	Glomerales	Glomeraceae
ASV1014	2_M1	Melpomene wolfii	Block1	2	P+	502.154	9.94839	0.904418	50.4759	555.224	10.9998	0	Fungi	Glomeromycota	Glomeromycetes	Glomerales	Glomeraceae
ASV1014	2_M2	Melpomene wolfii	Block1	2	P+	492.197	10.9331	1.02402	45.019	480.65	10.6766	0	Fungi	Glomeromycota	Glomeromycetes	Glomerales	Glomeraceae
ASV1014	3_C1	Cyathea peladensis	Block1	3	N+	455.834	24.3925	1.17639	18.6874	387.485	20.735	0.613497	Fungi	Glomeromycota	Glomeromycetes	Glomerales	Glomeraceae
ASV1014	3_C2	Cyathea peladensis	Block1	3	N+	456.608	21.6717	1.10927	21.0693	411.63	19.537	0	Fungi	Glomeromycota	Glomeromycetes	Glomerales	Glomeraceae
ASV1014	3_E1	Elaphoglossum latifolium	Block1	3	N+	434.812	11.6711	0.542351	37.2555	801.718	21.5194	0	Fungi	Glomeromycota	Glomeromycetes	Glomerales	Glomeraceae
ASV1014	3_E2	Elaphoglossum latifolium	Block1	3	N+	441.474	13.0887	0.538166	33.7295	820.331	24.3209	7.52864	Fungi	Glomeromycota	Glomeromycetes	Glomerales	Glomeraceae
ASV1014	3_H1	Hymenophyllum polyanthos	Block1	3	N+	474.459	13.0026	0.661735	36.4895	716.993	19.6493	0	Fungi	Glomeromycota	Glomeromycetes	Glomerales	Glomeraceae
ASV1014	3_H2	Hymenophyllum polyanthos	Block1	3	N+	498.326	10.6634	0.433189	46.7323	1150.37	24.616	0	Fungi	Glomeromycota	Glomeromycetes	Glomerales	Glomeraceae
ASV1014	3_M1	Melpomene wolfii	Block1	3	N+	482.921	9.50545	0.333852	50.8046	1446.51	28.4721	0	Fungi	Glomeromycota	Glomeromycetes	Glomerales	Glomeraceae
ASV1014	3_M2	Melpomene wolfii	Block1	3	N+	480.548	10.7241	0.904735	44.81	531.147	11.8533	0	Fungi	Glomeromycota	Glomeromycetes	Glomerales	Glomeraceae
ASV1014	4_C1	Cyathea peladensis	Block1	4	N+P+	451.408	24.039	2.39613	18.7782	188.39	10.0324	0	Fungi	Glomeromycota	Glomeromycetes	Glomerales	Glomeraceae
ASV1014	4_C2	Cyathea peladensis	Block1	4	N+P+	450.592	26.0284	1.86818	17.3115	241.193	13.9325	0	Fungi	Glomeromycota	Glomeromycetes	Glomerales	Glomeraceae
ASV1014	4_E1	Elaphoglossum latifolium	Block1	4	N+P+	451.898	11.7142	1.00185	38.577	451.063	11.6925	0	Fungi	Glomeromycota	Glomeromycetes	Glomerales	Glomeraceae
ASV1014	4_E2	Elaphoglossum latifolium	Block1	4	N+P+	435.509	8.2553	3.10981	52.7551	140.044	2.6546	3.79147	Fungi	Glomeromycota	Glomeromycetes	Glomerales	Glomeraceae
ASV1014	4_H1	Hymenophyllum polyanthos	Block1	4	N+P+	484.492	12.4317	1.10957	38.9723	436.648	11.2041	0	Fungi	Glomeromycota	Glomeromycetes	Glomerales	Glomeraceae
ASV1014	4_H2	Hymenophyllum polyanthos	Block1	4	N+P+	490.111	13.4784	1.21468	36.3627	403.491	11.0963	0	Fungi	Glomeromycota	Glomeromycetes	Glomerales	Glomeraceae
ASV1014	4_M1	Melpomene wolfii	Block1	4	N+P+	479.786	12.9644	1.07495	37.0079	446.334	12.0605	0	Fungi	Glomeromycota	Glomeromycetes	Glomerales	Glomeraceae
ASV1014	4_M2	Melpomene wolfii	Block1	4	N+P+	486.154	18.8484	1.64031	25.7929	296.379	11.4907	0	Fungi	Glomeromycota	Glomeromycetes	Glomerales	Glomeraceae
ASV1014	6_C1	Cyathea peladensis	Block2	6	N+	452.504	22.6441	0.966782	19.9834	468.052	23.4221	7.11111	Fungi	Glomeromycota	Glomeromycetes	Glomerales	Glomeraceae
ASV1014	6_E1	Elaphoglossum latifolium	Block2	6	N+	453.825	10.0891	0.620107	44.9818	731.85	16.2699	0	Fungi	Glomeromycota	Glomeromycetes	Glomerales	Glomeraceae
ASV1014	6_E2	Elaphoglossum latifolium	Block2	6	N+	434.211	10.5368	0.557418	41.2089	778.969	18.903	1.29526	Fungi	Glomeromycota	Glomeromycetes	Glomerales	Glomeraceae
ASV1014	6_H1	Hymenophyllum polyanthos	Block2	6	N+	507.095	10.5944	0.624935	47.8646	811.437	16.9528	0	Fungi	Glomeromycota	Glomeromycetes	Glomerales	Glomeraceae
ASV1014	6_H2	Hymenophyllum polyanthos	Block2	6	N+	504.163	10.2557	0.69152	49.1594	729.064	14.8306	0	Fungi	Glomeromycota	Glomeromycetes	Glomerales	Glomeraceae
ASV1014	6_M1	Melpomene wolfii	Block2	6	N+	485.039	11.7112	0.900471	41.4167	538.651	13.0056	0	Fungi	Glomeromycota	Glomeromycetes	Glomerales	Glomeraceae
ASV1014	6_M2	Melpomene wolfii	Block2	6	N+	481.113	9.02318	0.840122	53.3197	572.671	10.7403	0	Fungi	Glomeromycota	Glomeromycetes	Glomerales	Glomeraceae
ASV1014	7_C1	Cyathea peladensis	Block2	7	C	445.175	17.0207	0.888765	26.1549	500.891	19.151	5.49318	Fungi	Glomeromycota	Glomeromycetes	Glomerales	Glomeraceae
ASV1014	7_C2	Cyathea peladensis	Block2	7	C	446.65	19.2695	1.02248	23.1791	436.83	18.8459	5.89247	Fungi	Glomeromycota	Glomeromycetes	Glomerales	Glomeraceae
ASV1014	7_E1	Elaphoglossum latifolium	Block2	7	C	434.011	10.313	0.491052	42.0837	883.839	21.0019	0	Fungi	Glomeromycota	Glomeromycetes	Glomerales	Glomeraceae
ASV1014	7_E2	Elaphoglossum latifolium	Block2	7	C	423.59	6.43936	0.37766	65.7814	1121.62	17.0507	0	Fungi	Glomeromycota	Glomeromycetes	Glomerales	Glomeraceae
ASV1014	7_H1	Hymenophyllum polyanthos	Block2	7	C	500.684	8.61436	0.488993	58.1221	1023.91	17.6165	0	Fungi	Glomeromycota	Glomeromycetes	Glomerales	Glomeraceae
ASV1014	7_H2	Hymenophyllum polyanthos	Block2	7	C	502.891	8.35067	0.49314	60.2217	1019.77	16.9337	0	Fungi	Glomeromycota	Glomeromycetes	Glomerales	Glomeraceae
ASV1014	7_M1	Melpomene wolfii	Block2	7	C	481.519	8.55324	0.493656	56.2966	975.413	17.3263	0	Fungi	Glomeromycota	Glomeromycetes	Glomerales	Glomeraceae
ASV1014	7_M2	Melpomene wolfii	Block2	7	C	478.274	8.32414	0.522585	57.4562	915.208	15.9288	0	Fungi	Glomeromycota	Glomeromycetes	Glomerales	Glomeraceae
ASV1014	8_C1	Cyathea peladensis	Block2	8	P+	455.27	20.735	4.73275	21.9566	96.1956	4.38118	0	Fungi	Glomeromycota	Glomeromycetes	Glomerales	Glomeraceae
ASV1014	8_C2	Cyathea peladensis	Block2	8	P+	452.111	20.0246	2.44434	22.5778	184.962	8.19223	0	Fungi	Glomeromycota	Glomeromycetes	Glomerales	Glomeraceae
ASV1014	8_E1	Elaphoglossum latifolium	Block2	8	P+	417.165	9.24644	3.61003	45.1163	115.557	2.56132	0	Fungi	Glomeromycota	Glomeromycetes	Glomerales	Glomeraceae
ASV1014	8_E2	Elaphoglossum latifolium	Block2	8	P+	429.014	9.38538	2.38199	45.7108	180.107	3.94014	0	Fungi	Glomeromycota	Glomeromycetes	Glomerales	Glomeraceae
ASV1014	8_H1	Hymenophyllum polyanthos	Block2	8	P+	495.887	9.66065	1.18401	51.3306	418.821	8.15929	0	Fungi	Glomeromycota	Glomeromycetes	Glomerales	Glomeraceae
ASV1014	8_H2	Hymenophyllum polyanthos	Block2	8	P+	497.915	10.487	1.18449	47.4791	420.362	8.85362	0	Fungi	Glomeromycota	Glomeromycetes	Glomerales	Glomeraceae
ASV1014	8_M1	Melpomene wolfii	Block2	8	P+	471.578	10.83	0.934595	43.5435	504.58	11.588	1.90036	Fungi	Glomeromycota	Glomeromycetes	Glomerales	Glomeraceae
ASV1014	8_M2	Melpomene wolfii	Block2	8	P+	466.887	10.772		43.3426			0	Fungi	Glomeromycota	Glomeromycetes	Glomerales	Glomeraceae
ASV1014	9_C1	Cyathea peladensis	Block2	9	N+P+	452.576	24.8284	1.99575	18.2282	226.77	12.4406	0	Fungi	Glomeromycota	Glomeromycetes	Glomerales	Glomeraceae
ASV1014	9_C2	Cyathea peladensis	Block2	9	N+P+	453.481	24.1568	2.34442	18.7724	193.43	10.304	0.338266	Fungi	Glomeromycota	Glomeromycetes	Glomerales	Glomeraceae
ASV1014	9_E1	Elaphoglossum latifolium	Block2	9	N+P+	430.09	10.8381	1.25107	39.6831	343.777	8.66306	0	Fungi	Glomeromycota	Glomeromycetes	Glomerales	Glomeraceae
ASV1014	9_E2	Elaphoglossum latifolium	Block2	9	N+P+	423.398	11.2061	1.17303	37.7829	360.944	9.5531	0	Fungi	Glomeromycota	Glomeromycetes	Glomerales	Glomeraceae
ASV1014	9_H1	Hymenophyllum polyanthos	Block2	9	N+P+	496.229	9.96729	0.853944	49.7858	581.102	11.6721	0	Fungi	Glomeromycota	Glomeromycetes	Glomerales	Glomeraceae
ASV1014	9_H2	Hymenophyllum polyanthos	Block2	9	N+P+	487.246	11.3627	0.933553	42.8813	521.926	12.1714	0	Fungi	Glomeromycota	Glomeromycetes	Glomerales	Glomeraceae
ASV1014	9_M1	Melpomene wolfii	Block2	9	N+P+	476.394	15.4375	0.855365	30.8596	556.948	18.0478	0	Fungi	Glomeromycota	Glomeromycetes	Glomerales	Glomeraceae
ASV1014	9_M2	Melpomene wolfii	Block2	9	N+P+	483.433	16.5388	0.644879	29.2302	749.649	25.6464	0	Fungi	Glomeromycota	Glomeromycetes	Glomerales	Glomeraceae
ASV1017	1_C1	Cyathea peladensis	Block1	1	C	465.569	38.4305	2.90024	12.1146	160.528	13.2508	0	Fungi	Ascomycota	Lecanoromycetes
ASV1017	1_C2	Cyathea peladensis	Block1	1	C	443.081	20.1683	1.06651	21.9692	415.45	18.9106	0.519481	Fungi	Ascomycota	Lecanoromycetes
ASV1017	1_E1	Elaphoglossum latifolium	Block1	1	C	423.699	10.895	0.551356	38.8891	768.467	19.7605	0	Fungi	Ascomycota	Lecanoromycetes
ASV1017	1_E2	Elaphoglossum latifolium	Block1	1	C	409.572	7.77187	0.497304	52.6993	823.584	15.628	0	Fungi	Ascomycota	Lecanoromycetes
ASV1017	1_H1	Hymenophyllum polyanthos	Block1	1	C	482.851	9.029	0.533785	53.4778	904.581	16.9151	0	Fungi	Ascomycota	Lecanoromycetes
ASV1017	1_H2	Hymenophyllum polyanthos	Block1	1	C	512.269	9.68294	0.383048	52.9043	1337.35	25.2787	0	Fungi	Ascomycota	Lecanoromycetes
ASV1017	1_M1	Melpomene wolfii	Block1	1	C	474.05	16.4279	1.48104	28.8563	320.08	11.0922	0	Fungi	Ascomycota	Lecanoromycetes
ASV1017	1_M2	Melpomene wolfii	Block1	1	C	485.434	10.4434	0.659461	46.4824	736.107	15.8363	0	Fungi	Ascomycota	Lecanoromycetes
ASV1017	11_C1	Cyathea peladensis	Block3	11	P+	442.135	23.3484	4.12897	18.9364	107.081	5.65479	0	Fungi	Ascomycota	Lecanoromycetes
ASV1017	11_C2	Cyathea peladensis	Block3	11	P+	434.199	24.2745	2.8903	17.8871	150.226	8.39859	0	Fungi	Ascomycota	Lecanoromycetes
ASV1017	11_E1	Elaphoglossum latifolium	Block3	11	P+	422.512	11.3801	2.02636	37.1272	208.508	5.61606	0	Fungi	Ascomycota	Lecanoromycetes
ASV1017	11_E2	Elaphoglossum latifolium	Block3	11	P+	431.17	7.74473	2.34745	55.6727	183.676	3.29922	1.3809	Fungi	Ascomycota	Lecanoromycetes
ASV1017	11_H1	Hymenophyllum polyanthos	Block3	11	P+	485.675	10.6622	0.943457	45.5513	514.783	11.3012	0	Fungi	Ascomycota	Lecanoromycetes
ASV1017	11_H2	Hymenophyllum polyanthos	Block3	11	P+	494.745	12.4683	0.874452	39.6803	565.777	14.2584	0	Fungi	Ascomycota	Lecanoromycetes
ASV1017	11_M1	Melpomene wolfii	Block3	11	P+	477.535	10.0298	1.0367	47.6118	460.628	9.67467	0	Fungi	Ascomycota	Lecanoromycetes
ASV1017	11_M2	Melpomene wolfii	Block3	11	P+	476.834	6.80876	0.798513	70.0325	597.153	8.5268	0	Fungi	Ascomycota	Lecanoromycetes
ASV1017	12_C1	Cyathea peladensis	Block3	12	C	441.884	23.971	1.2046	18.4341	366.832	19.8996	0	Fungi	Ascomycota	Lecanoromycetes
ASV1017	12_C2	Cyathea peladensis	Block3	12	C	446.169	23.0036	1.3174	19.3956	338.675	17.4614	6.0241	Fungi	Ascomycota	Lecanoromycetes
ASV1017	12_E1	Elaphoglossum latifolium	Block3	12	C	427.962	11.4313	0.904233	37.4377	473.288	12.642	0	Fungi	Ascomycota	Lecanoromycetes
ASV1017	12_E2	Elaphoglossum latifolium	Block3	12	C	416.748	11.1166	0.603383	37.4889	690.685	18.4237	0.679348	Fungi	Ascomycota	Lecanoromycetes
ASV1017	12_H1	Hymenophyllum polyanthos	Block3	12	C	476.899	14.2861	1.27669	33.3821	373.543	11.1899	0	Fungi	Ascomycota	Lecanoromycetes
ASV1017	12_H2	Hymenophyllum polyanthos	Block3	12	C	494.629	12.1712	0.616856	40.6394	801.855	19.7309	0	Fungi	Ascomycota	Lecanoromycetes
ASV1017	12_M1	Melpomene wolfii	Block3	12	C	486.676	11.7301	0.516632	41.4896	942.016	22.7049	0	Fungi	Ascomycota	Lecanoromycetes
ASV1017	12_M2	Melpomene wolfii	Block3	12	C	484.034	10.0309	0.79319	48.2544	610.237	12.6462	0	Fungi	Ascomycota	Lecanoromycetes
ASV1017	13_C1	Cyathea peladensis	Block3	13	N+	457.244	21.7969	0.963365	20.9774	474.632	22.6258	0	Fungi	Ascomycota	Lecanoromycetes
ASV1017	13_E1	Elaphoglossum latifolium	Block3	13	N+	418.298	12.1107	0.581733	34.5395	719.055	20.8183	0	Fungi	Ascomycota	Lecanoromycetes
ASV1017	13_E2	Elaphoglossum latifolium	Block3	13	N+	438.094	10.1746	0.426199	43.0577	1027.91	23.8728	0	Fungi	Ascomycota	Lecanoromycetes
ASV1017	13_H1	Hymenophyllum polyanthos	Block3	13	N+	462.858	15.606	0.774469	29.659	597.645	20.1506	0	Fungi	Ascomycota	Lecanoromycetes
ASV1017	13_H2	Hymenophyllum polyanthos	Block3	13	N+	501.915	10.9391	0.45711	45.8828	1098.02	23.931	0	Fungi	Ascomycota	Lecanoromycetes
ASV1017	13_M1	Melpomene wolfii	Block3	13	N+	471.128	12.0238	0.596161	39.1828	790.271	20.1688	0	Fungi	Ascomycota	Lecanoromycetes
ASV1017	13_M2	Melpomene wolfii	Block3	13	N+	486.553	10.2887	0.670588	47.2898	725.562	15.3429	0	Fungi	Ascomycota	Lecanoromycetes
ASV1017	14_C1	Cyathea peladensis	Block3	14	N+P+	445.851	29.0323	5.59243	15.3571	79.7241	5.19137	6.94952	Fungi	Ascomycota	Lecanoromycetes
ASV1017	14_C2	Cyathea peladensis	Block3	14	N+P+	452.682	24.4252	2.7217	18.5334	166.323	8.97425	0.255161	Fungi	Ascomycota	Lecanoromycetes
ASV1017	14_E1	Elaphoglossum latifolium	Block3	14	N+P+	430.512	9.95893	1.83239	43.2287	234.945	5.43494	0	Fungi	Ascomycota	Lecanoromycetes
ASV1017	14_E2	Elaphoglossum latifolium	Block3	14	N+P+	415.451	9.41326	1.46288	44.1347	283.996	6.43476	4.92445	Fungi	Ascomycota	Lecanoromycetes
ASV1017	14_H1	Hymenophyllum polyanthos	Block3	14	N+P+	499.347	12.3386	1.26653	40.4703	394.263	9.74203	0	Fungi	Ascomycota	Lecanoromycetes
ASV1017	14_H2	Hymenophyllum polyanthos	Block3	14	N+P+	495.901	10.3059	1.03927	48.1182	477.165	9.91652	0	Fungi	Ascomycota	Lecanoromycetes
ASV1017	14_M1	Melpomene wolfii	Block3	14	N+P+	487.659	14.202	1.71909	34.3373	283.672	8.26133	0	Fungi	Ascomycota	Lecanoromycetes
ASV1017	14_M2	Melpomene wolfii	Block3	14	N+P+	482.101	15.099	1.35778	31.9295	355.066	11.1203	0	Fungi	Ascomycota	Lecanoromycetes
ASV1017	16_C1	Cyathea peladensis	Block3	16	P+	441.285	16.1236	1.47682	27.3688	298.807	10.9178	29.798	Fungi	Ascomycota	Lecanoromycetes
ASV1017	16_C2	Cyathea peladensis	Block3	16	P+	462.356	19.4953	1.11565	23.7162	414.428	17.4745	0	Fungi	Ascomycota	Lecanoromycetes
ASV1017	16_E1	Elaphoglossum latifolium	Block3	16	P+	439.059	6.43872	2.60128	68.1904	168.786	2.47522	0	Fungi	Ascomycota	Lecanoromycetes
ASV1017	16_E2	Elaphoglossum latifolium	Block3	16	P+	440.652	8.10206	1.45809	54.3877	302.211	5.55661	0	Fungi	Ascomycota	Lecanoromycetes
ASV1017	16_H1	Hymenophyllum polyanthos	Block3	16	P+	501.524	5.67639	0.66705	88.3526	751.853	8.50969	0	Fungi	Ascomycota	Lecanoromycetes
ASV1017	16_H2	Hymenophyllum polyanthos	Block3	16	P+	496.882	10.1364	1.14631	49.0197	433.463	8.84264	0	Fungi	Ascomycota	Lecanoromycetes
ASV1017	16_M1	Melpomene wolfii	Block3	16	P+	463.896	15.7957		29.3684			0	Fungi	Ascomycota	Lecanoromycetes
ASV1017	16_M2	Melpomene wolfii	Block3	16	P+	484.584	6.91549	0.469147	70.0723	1032.9	14.7406	0	Fungi	Ascomycota	Lecanoromycetes
ASV1017	17_C1	Cyathea peladensis	Block3	17	C	444.281	19.7626	1.27236	22.4809	349.18	15.5323	0	Fungi	Ascomycota	Lecanoromycetes
ASV1017	17_C2	Cyathea peladensis	Block3	17	C	444.988	19.3254	1.14021	23.0261	390.267	16.9489	13.1026	Fungi	Ascomycota	Lecanoromycetes
ASV1017	17_E1	Elaphoglossum latifolium	Block3	17	C	416.014	5.98242	0.39653	69.5394	1049.14	15.0869	5.55556	Fungi	Ascomycota	Lecanoromycetes
ASV1017	17_E2	Elaphoglossum latifolium	Block3	17	C	421.826	7.08118	0.457051	59.57	922.928	15.4932	0	Fungi	Ascomycota	Lecanoromycetes
ASV1017	17_H1	Hymenophyllum polyanthos	Block3	17	C	502.478	8.20559	0.465994	61.2361	1078.29	17.6088	0	Fungi	Ascomycota	Lecanoromycetes
ASV1017	17_H2	Hymenophyllum polyanthos	Block3	17	C	498.541	8.61445	0.433489	57.8727	1150.07	19.8723	1.82371	Fungi	Ascomycota	Lecanoromycetes
ASV1017	17_M1	Melpomene wolfii	Block3	17	C	478.984	8.5474	0.647636	56.0385	739.588	13.1978	0	Fungi	Ascomycota	Lecanoromycetes
ASV1017	17_M2	Melpomene wolfii	Block3	17	C	490.159	10.6191	0.453431	46.1583	1081	23.4194	0	Fungi	Ascomycota	Lecanoromycetes
ASV1017	18_C1	Cyathea peladensis	Block3	18	N+P+	446.528	25.0189	3.40027	17.8476	131.321	7.35791	0.645729	Fungi	Ascomycota	Lecanoromycetes
ASV1017	18_C2	Cyathea peladensis	Block3	18	N+P+	456.805	25.3284	2.05574	18.0353	222.209	12.3208	0	Fungi	Ascomycota	Lecanoromycetes
ASV1017	18_E1	Elaphoglossum latifolium	Block3	18	N+P+	0.85194	0.08427	3.12249	10.1096	0.27284	0.0269881	0	Fungi	Ascomycota	Lecanoromycetes
ASV1017	18_E2	Elaphoglossum latifolium	Block3	18	N+P+	789.799	24.9341	0.999181	31.6755	790.446	24.9545	0	Fungi	Ascomycota	Lecanoromycetes
ASV1017	18_H1	Hymenophyllum polyanthos	Block3	18	N+P+	499.281	10.2336	0.81034	48.7883	616.137	12.6288	0	Fungi	Ascomycota	Lecanoromycetes
ASV1017	18_H2	Hymenophyllum polyanthos	Block3	18	N+P+	486.466	11.4605	1.5967	42.4472	304.67	7.17762	0	Fungi	Ascomycota	Lecanoromycetes
ASV1017	18_M1	Melpomene wolfii	Block3	18	N+P+							0	Fungi	Ascomycota	Lecanoromycetes
ASV1017	19_C1	Cyathea peladensis	Block3	19	N+	459.107	24.2174	1.54241	18.9577	297.655	15.701	0	Fungi	Ascomycota	Lecanoromycetes
ASV1017	19_C2	Cyathea peladensis	Block3	19	N+	456.188	19.7017	0.858431	23.1548	531.42	22.9508	0	Fungi	Ascomycota	Lecanoromycetes
ASV1017	19_E1	Elaphoglossum latifolium	Block3	19	N+	408.554	9.9005	0.317895	41.266	1285.18	31.1439	0	Fungi	Ascomycota	Lecanoromycetes
ASV1017	19_E2	Elaphoglossum latifolium	Block3	19	N+	441.721	8.63897	0.346331	51.1312	1275.43	24.9443	0	Fungi	Ascomycota	Lecanoromycetes
ASV1017	19_H1	Hymenophyllum polyanthos	Block3	19	N+	474.921	12.1139	0.470044	39.2047	1010.37	25.7718	0.181206	Fungi	Ascomycota	Lecanoromycetes
ASV1017	19_H2	Hymenophyllum polyanthos	Block3	19	N+	510.27	10.2004	0.394173	50.0247	1294.53	25.8779	0	Fungi	Ascomycota	Lecanoromycetes
ASV1017	19_M1	Melpomene wolfii	Block3	19	N+	496.557	7.61246		65.2295			0	Fungi	Ascomycota	Lecanoromycetes
ASV1017	19_M2	Melpomene wolfii	Block3	19	N+	478.379	10.8996	0.633599	43.8897	755.019	17.2026	0	Fungi	Ascomycota	Lecanoromycetes
ASV1017	2_C1	Cyathea peladensis	Block1	2	P+	459.995	24.3304	2.33539	18.9062	196.967	10.4182	0	Fungi	Ascomycota	Lecanoromycetes
ASV1017	2_C2	Cyathea peladensis	Block1	2	P+	456.634	16.0337	2.82362	28.4797	161.719	5.67841	0	Fungi	Ascomycota	Lecanoromycetes
ASV1017	2_E1	Elaphoglossum latifolium	Block1	2	P+	440.921	12.7404	2.22649	34.6082	198.034	5.72217	0	Fungi	Ascomycota	Lecanoromycetes
ASV1017	2_E2	Elaphoglossum latifolium	Block1	2	P+	452.901	10.5679	1.5195	42.8563	298.059	6.95485	0	Fungi	Ascomycota	Lecanoromycetes
ASV1017	2_H1	Hymenophyllum polyanthos	Block1	2	P+	516.498	9.04534	1.17919	57.1011	438.01	7.67079	0	Fungi	Ascomycota	Lecanoromycetes
ASV1017	2_H2	Hymenophyllum polyanthos	Block1	2	P+	505.926	11.4138	1.34377	44.326	376.498	8.49384	0	Fungi	Ascomycota	Lecanoromycetes
ASV1017	2_M1	Melpomene wolfii	Block1	2	P+	502.154	9.94839	0.904418	50.4759	555.224	10.9998	0	Fungi	Ascomycota	Lecanoromycetes
ASV1017	2_M2	Melpomene wolfii	Block1	2	P+	492.197	10.9331	1.02402	45.019	480.65	10.6766	0	Fungi	Ascomycota	Lecanoromycetes
ASV1017	3_C1	Cyathea peladensis	Block1	3	N+	455.834	24.3925	1.17639	18.6874	387.485	20.735	0.613497	Fungi	Ascomycota	Lecanoromycetes
ASV1017	3_C2	Cyathea peladensis	Block1	3	N+	456.608	21.6717	1.10927	21.0693	411.63	19.537	0	Fungi	Ascomycota	Lecanoromycetes
ASV1017	3_E1	Elaphoglossum latifolium	Block1	3	N+	434.812	11.6711	0.542351	37.2555	801.718	21.5194	0	Fungi	Ascomycota	Lecanoromycetes
ASV1017	3_E2	Elaphoglossum latifolium	Block1	3	N+	441.474	13.0887	0.538166	33.7295	820.331	24.3209	7.52864	Fungi	Ascomycota	Lecanoromycetes
ASV1017	3_H1	Hymenophyllum polyanthos	Block1	3	N+	474.459	13.0026	0.661735	36.4895	716.993	19.6493	0	Fungi	Ascomycota	Lecanoromycetes
ASV1017	3_H2	Hymenophyllum polyanthos	Block1	3	N+	498.326	10.6634	0.433189	46.7323	1150.37	24.616	0	Fungi	Ascomycota	Lecanoromycetes
ASV1017	3_M1	Melpomene wolfii	Block1	3	N+	482.921	9.50545	0.333852	50.8046	1446.51	28.4721	0	Fungi	Ascomycota	Lecanoromycetes
ASV1017	3_M2	Melpomene wolfii	Block1	3	N+	480.548	10.7241	0.904735	44.81	531.147	11.8533	0	Fungi	Ascomycota	Lecanoromycetes
ASV1017	4_C1	Cyathea peladensis	Block1	4	N+P+	451.408	24.039	2.39613	18.7782	188.39	10.0324	0	Fungi	Ascomycota	Lecanoromycetes
ASV1017	4_C2	Cyathea peladensis	Block1	4	N+P+	450.592	26.0284	1.86818	17.3115	241.193	13.9325	0	Fungi	Ascomycota	Lecanoromycetes
ASV1017	4_E1	Elaphoglossum latifolium	Block1	4	N+P+	451.898	11.7142	1.00185	38.577	451.063	11.6925	0	Fungi	Ascomycota	Lecanoromycetes
ASV1017	4_E2	Elaphoglossum latifolium	Block1	4	N+P+	435.509	8.2553	3.10981	52.7551	140.044	2.6546	3.79147	Fungi	Ascomycota	Lecanoromycetes
ASV1017	4_H1	Hymenophyllum polyanthos	Block1	4	N+P+	484.492	12.4317	1.10957	38.9723	436.648	11.2041	0	Fungi	Ascomycota	Lecanoromycetes
ASV1017	4_H2	Hymenophyllum polyanthos	Block1	4	N+P+	490.111	13.4784	1.21468	36.3627	403.491	11.0963	0	Fungi	Ascomycota	Lecanoromycetes
ASV1017	4_M1	Melpomene wolfii	Block1	4	N+P+	479.786	12.9644	1.07495	37.0079	446.334	12.0605	0	Fungi	Ascomycota	Lecanoromycetes
ASV1017	4_M2	Melpomene wolfii	Block1	4	N+P+	486.154	18.8484	1.64031	25.7929	296.379	11.4907	0	Fungi	Ascomycota	Lecanoromycetes
ASV1017	6_C1	Cyathea peladensis	Block2	6	N+	452.504	22.6441	0.966782	19.9834	468.052	23.4221	7.11111	Fungi	Ascomycota	Lecanoromycetes
ASV1017	6_E1	Elaphoglossum latifolium	Block2	6	N+	453.825	10.0891	0.620107	44.9818	731.85	16.2699	0	Fungi	Ascomycota	Lecanoromycetes
ASV1017	6_E2	Elaphoglossum latifolium	Block2	6	N+	434.211	10.5368	0.557418	41.2089	778.969	18.903	1.29526	Fungi	Ascomycota	Lecanoromycetes
ASV1017	6_H1	Hymenophyllum polyanthos	Block2	6	N+	507.095	10.5944	0.624935	47.8646	811.437	16.9528	0	Fungi	Ascomycota	Lecanoromycetes
ASV1017	6_H2	Hymenophyllum polyanthos	Block2	6	N+	504.163	10.2557	0.69152	49.1594	729.064	14.8306	0	Fungi	Ascomycota	Lecanoromycetes
ASV1017	6_M1	Melpomene wolfii	Block2	6	N+	485.039	11.7112	0.900471	41.4167	538.651	13.0056	0	Fungi	Ascomycota	Lecanoromycetes
ASV1017	6_M2	Melpomene wolfii	Block2	6	N+	481.113	9.02318	0.840122	53.3197	572.671	10.7403	0	Fungi	Ascomycota	Lecanoromycetes
ASV1017	7_C1	Cyathea peladensis	Block2	7	C	445.175	17.0207	0.888765	26.1549	500.891	19.151	5.49318	Fungi	Ascomycota	Lecanoromycetes
ASV1017	7_C2	Cyathea peladensis	Block2	7	C	446.65	19.2695	1.02248	23.1791	436.83	18.8459	5.89247	Fungi	Ascomycota	Lecanoromycetes
ASV1017	7_E1	Elaphoglossum latifolium	Block2	7	C	434.011	10.313	0.491052	42.0837	883.839	21.0019	0	Fungi	Ascomycota	Lecanoromycetes
ASV1017	7_E2	Elaphoglossum latifolium	Block2	7	C	423.59	6.43936	0.37766	65.7814	1121.62	17.0507	0	Fungi	Ascomycota	Lecanoromycetes
ASV1017	7_H1	Hymenophyllum polyanthos	Block2	7	C	500.684	8.61436	0.488993	58.1221	1023.91	17.6165	0	Fungi	Ascomycota	Lecanoromycetes
ASV1017	7_H2	Hymenophyllum polyanthos	Block2	7	C	502.891	8.35067	0.49314	60.2217	1019.77	16.9337	0	Fungi	Ascomycota	Lecanoromycetes
ASV1017	7_M1	Melpomene wolfii	Block2	7	C	481.519	8.55324	0.493656	56.2966	975.413	17.3263	0	Fungi	Ascomycota	Lecanoromycetes
ASV1017	7_M2	Melpomene wolfii	Block2	7	C	478.274	8.32414	0.522585	57.4562	915.208	15.9288	0	Fungi	Ascomycota	Lecanoromycetes
ASV1017	8_C1	Cyathea peladensis	Block2	8	P+	455.27	20.735	4.73275	21.9566	96.1956	4.38118	0	Fungi	Ascomycota	Lecanoromycetes
ASV1017	8_C2	Cyathea peladensis	Block2	8	P+	452.111	20.0246	2.44434	22.5778	184.962	8.19223	0	Fungi	Ascomycota	Lecanoromycetes
ASV1017	8_E1	Elaphoglossum latifolium	Block2	8	P+	417.165	9.24644	3.61003	45.1163	115.557	2.56132	0	Fungi	Ascomycota	Lecanoromycetes
ASV1017	8_E2	Elaphoglossum latifolium	Block2	8	P+	429.014	9.38538	2.38199	45.7108	180.107	3.94014	0	Fungi	Ascomycota	Lecanoromycetes
ASV1017	8_H1	Hymenophyllum polyanthos	Block2	8	P+	495.887	9.66065	1.18401	51.3306	418.821	8.15929	0	Fungi	Ascomycota	Lecanoromycetes
ASV1017	8_H2	Hymenophyllum polyanthos	Block2	8	P+	497.915	10.487	1.18449	47.4791	420.362	8.85362	0	Fungi	Ascomycota	Lecanoromycetes
ASV1017	8_M1	Melpomene wolfii	Block2	8	P+	471.578	10.83	0.934595	43.5435	504.58	11.588	1.90036	Fungi	Ascomycota	Lecanoromycetes
ASV1017	8_M2	Melpomene wolfii	Block2	8	P+	466.887	10.772		43.3426			0	Fungi	Ascomycota	Lecanoromycetes
ASV1017	9_C1	Cyathea peladensis	Block2	9	N+P+	452.576	24.8284	1.99575	18.2282	226.77	12.4406	0	Fungi	Ascomycota	Lecanoromycetes
ASV1017	9_C2	Cyathea peladensis	Block2	9	N+P+	453.481	24.1568	2.34442	18.7724	193.43	10.304	0.338266	Fungi	Ascomycota	Lecanoromycetes
ASV1017	9_E1	Elaphoglossum latifolium	Block2	9	N+P+	430.09	10.8381	1.25107	39.6831	343.777	8.66306	0	Fungi	Ascomycota	Lecanoromycetes
ASV1017	9_E2	Elaphoglossum latifolium	Block2	9	N+P+	423.398	11.2061	1.17303	37.7829	360.944	9.5531	0	Fungi	Ascomycota	Lecanoromycetes
ASV1017	9_H1	Hymenophyllum polyanthos	Block2	9	N+P+	496.229	9.96729	0.853944	49.7858	581.102	11.6721	0	Fungi	Ascomycota	Lecanoromycetes
ASV1017	9_H2	Hymenophyllum polyanthos	Block2	9	N+P+	487.246	11.3627	0.933553	42.8813	521.926	12.1714	0	Fungi	Ascomycota	Lecanoromycetes
ASV1017	9_M1	Melpomene wolfii	Block2	9	N+P+	476.394	15.4375	0.855365	30.8596	556.948	18.0478	0	Fungi	Ascomycota	Lecanoromycetes
ASV1017	9_M2	Melpomene wolfii	Block2	9	N+P+	483.433	16.5388	0.644879	29.2302	749.649	25.6464	0	Fungi	Ascomycota	Lecanoromycetes
ASV102	1_C1	Cyathea peladensis	Block1	1	C	465.569	38.4305	2.90024	12.1146	160.528	13.2508	0	Fungi	Ascomycota	Archaeorhizomycetes
ASV102	1_C2	Cyathea peladensis	Block1	1	C	443.081	20.1683	1.06651	21.9692	415.45	18.9106	0.519481	Fungi	Ascomycota	Archaeorhizomycetes
ASV102	1_E1	Elaphoglossum latifolium	Block1	1	C	423.699	10.895	0.551356	38.8891	768.467	19.7605	0	Fungi	Ascomycota	Archaeorhizomycetes
ASV102	1_E2	Elaphoglossum latifolium	Block1	1	C	409.572	7.77187	0.497304	52.6993	823.584	15.628	0	Fungi	Ascomycota	Archaeorhizomycetes
ASV102	1_H1	Hymenophyllum polyanthos	Block1	1	C	482.851	9.029	0.533785	53.4778	904.581	16.9151	0	Fungi	Ascomycota	Archaeorhizomycetes
ASV102	1_H2	Hymenophyllum polyanthos	Block1	1	C	512.269	9.68294	0.383048	52.9043	1337.35	25.2787	0	Fungi	Ascomycota	Archaeorhizomycetes
ASV102	1_M1	Melpomene wolfii	Block1	1	C	474.05	16.4279	1.48104	28.8563	320.08	11.0922	0	Fungi	Ascomycota	Archaeorhizomycetes
ASV102	1_M2	Melpomene wolfii	Block1	1	C	485.434	10.4434	0.659461	46.4824	736.107	15.8363	0	Fungi	Ascomycota	Archaeorhizomycetes
ASV102	11_C1	Cyathea peladensis	Block3	11	P+	442.135	23.3484	4.12897	18.9364	107.081	5.65479	0	Fungi	Ascomycota	Archaeorhizomycetes
ASV102	11_C2	Cyathea peladensis	Block3	11	P+	434.199	24.2745	2.8903	17.8871	150.226	8.39859	0	Fungi	Ascomycota	Archaeorhizomycetes
ASV102	11_E1	Elaphoglossum latifolium	Block3	11	P+	422.512	11.3801	2.02636	37.1272	208.508	5.61606	0	Fungi	Ascomycota	Archaeorhizomycetes
ASV102	11_E2	Elaphoglossum latifolium	Block3	11	P+	431.17	7.74473	2.34745	55.6727	183.676	3.29922	1.3809	Fungi	Ascomycota	Archaeorhizomycetes
ASV102	11_H1	Hymenophyllum polyanthos	Block3	11	P+	485.675	10.6622	0.943457	45.5513	514.783	11.3012	0	Fungi	Ascomycota	Archaeorhizomycetes
ASV102	11_H2	Hymenophyllum polyanthos	Block3	11	P+	494.745	12.4683	0.874452	39.6803	565.777	14.2584	0	Fungi	Ascomycota	Archaeorhizomycetes
ASV102	11_M1	Melpomene wolfii	Block3	11	P+	477.535	10.0298	1.0367	47.6118	460.628	9.67467	0	Fungi	Ascomycota	Archaeorhizomycetes
ASV102	11_M2	Melpomene wolfii	Block3	11	P+	476.834	6.80876	0.798513	70.0325	597.153	8.5268	0	Fungi	Ascomycota	Archaeorhizomycetes
ASV102	12_C1	Cyathea peladensis	Block3	12	C	441.884	23.971	1.2046	18.4341	366.832	19.8996	0	Fungi	Ascomycota	Archaeorhizomycetes
ASV102	12_C2	Cyathea peladensis	Block3	12	C	446.169	23.0036	1.3174	19.3956	338.675	17.4614	6.0241	Fungi	Ascomycota	Archaeorhizomycetes
ASV102	12_E1	Elaphoglossum latifolium	Block3	12	C	427.962	11.4313	0.904233	37.4377	473.288	12.642	0	Fungi	Ascomycota	Archaeorhizomycetes
ASV102	12_E2	Elaphoglossum latifolium	Block3	12	C	416.748	11.1166	0.603383	37.4889	690.685	18.4237	0.679348	Fungi	Ascomycota	Archaeorhizomycetes
ASV102	12_H1	Hymenophyllum polyanthos	Block3	12	C	476.899	14.2861	1.27669	33.3821	373.543	11.1899	0	Fungi	Ascomycota	Archaeorhizomycetes
ASV102	12_H2	Hymenophyllum polyanthos	Block3	12	C	494.629	12.1712	0.616856	40.6394	801.855	19.7309	0	Fungi	Ascomycota	Archaeorhizomycetes
ASV102	12_M1	Melpomene wolfii	Block3	12	C	486.676	11.7301	0.516632	41.4896	942.016	22.7049	0	Fungi	Ascomycota	Archaeorhizomycetes
ASV102	12_M2	Melpomene wolfii	Block3	12	C	484.034	10.0309	0.79319	48.2544	610.237	12.6462	0	Fungi	Ascomycota	Archaeorhizomycetes
ASV102	13_C1	Cyathea peladensis	Block3	13	N+	457.244	21.7969	0.963365	20.9774	474.632	22.6258	0	Fungi	Ascomycota	Archaeorhizomycetes
ASV102	13_E1	Elaphoglossum latifolium	Block3	13	N+	418.298	12.1107	0.581733	34.5395	719.055	20.8183	0	Fungi	Ascomycota	Archaeorhizomycetes
ASV102	13_E2	Elaphoglossum latifolium	Block3	13	N+	438.094	10.1746	0.426199	43.0577	1027.91	23.8728	0	Fungi	Ascomycota	Archaeorhizomycetes
ASV102	13_H1	Hymenophyllum polyanthos	Block3	13	N+	462.858	15.606	0.774469	29.659	597.645	20.1506	0	Fungi	Ascomycota	Archaeorhizomycetes
ASV102	13_H2	Hymenophyllum polyanthos	Block3	13	N+	501.915	10.9391	0.45711	45.8828	1098.02	23.931	0	Fungi	Ascomycota	Archaeorhizomycetes
ASV102	13_M1	Melpomene wolfii	Block3	13	N+	471.128	12.0238	0.596161	39.1828	790.271	20.1688	0	Fungi	Ascomycota	Archaeorhizomycetes
ASV102	13_M2	Melpomene wolfii	Block3	13	N+	486.553	10.2887	0.670588	47.2898	725.562	15.3429	0	Fungi	Ascomycota	Archaeorhizomycetes
ASV102	14_C1	Cyathea peladensis	Block3	14	N+P+	445.851	29.0323	5.59243	15.3571	79.7241	5.19137	6.94952	Fungi	Ascomycota	Archaeorhizomycetes
ASV102	14_C2	Cyathea peladensis	Block3	14	N+P+	452.682	24.4252	2.7217	18.5334	166.323	8.97425	0.255161	Fungi	Ascomycota	Archaeorhizomycetes
ASV102	14_E1	Elaphoglossum latifolium	Block3	14	N+P+	430.512	9.95893	1.83239	43.2287	234.945	5.43494	0	Fungi	Ascomycota	Archaeorhizomycetes
ASV102	14_E2	Elaphoglossum latifolium	Block3	14	N+P+	415.451	9.41326	1.46288	44.1347	283.996	6.43476	4.92445	Fungi	Ascomycota	Archaeorhizomycetes
ASV102	14_H1	Hymenophyllum polyanthos	Block3	14	N+P+	499.347	12.3386	1.26653	40.4703	394.263	9.74203	0	Fungi	Ascomycota	Archaeorhizomycetes
ASV102	14_H2	Hymenophyllum polyanthos	Block3	14	N+P+	495.901	10.3059	1.03927	48.1182	477.165	9.91652	0	Fungi	Ascomycota	Archaeorhizomycetes
ASV102	14_M1	Melpomene wolfii	Block3	14	N+P+	487.659	14.202	1.71909	34.3373	283.672	8.26133	0	Fungi	Ascomycota	Archaeorhizomycetes
ASV102	14_M2	Melpomene wolfii	Block3	14	N+P+	482.101	15.099	1.35778	31.9295	355.066	11.1203	0	Fungi	Ascomycota	Archaeorhizomycetes
ASV102	16_C1	Cyathea peladensis	Block3	16	P+	441.285	16.1236	1.47682	27.3688	298.807	10.9178	29.798	Fungi	Ascomycota	Archaeorhizomycetes
ASV102	16_C2	Cyathea peladensis	Block3	16	P+	462.356	19.4953	1.11565	23.7162	414.428	17.4745	0	Fungi	Ascomycota	Archaeorhizomycetes
ASV102	16_E1	Elaphoglossum latifolium	Block3	16	P+	439.059	6.43872	2.60128	68.1904	168.786	2.47522	0	Fungi	Ascomycota	Archaeorhizomycetes
ASV102	16_E2	Elaphoglossum latifolium	Block3	16	P+	440.652	8.10206	1.45809	54.3877	302.211	5.55661	0	Fungi	Ascomycota	Archaeorhizomycetes
ASV102	16_H1	Hymenophyllum polyanthos	Block3	16	P+	501.524	5.67639	0.66705	88.3526	751.853	8.50969	0	Fungi	Ascomycota	Archaeorhizomycetes
ASV102	16_H2	Hymenophyllum polyanthos	Block3	16	P+	496.882	10.1364	1.14631	49.0197	433.463	8.84264	0	Fungi	Ascomycota	Archaeorhizomycetes
ASV102	16_M1	Melpomene wolfii	Block3	16	P+	463.896	15.7957		29.3684			0	Fungi	Ascomycota	Archaeorhizomycetes
ASV102	16_M2	Melpomene wolfii	Block3	16	P+	484.584	6.91549	0.469147	70.0723	1032.9	14.7406	0	Fungi	Ascomycota	Archaeorhizomycetes
ASV102	17_C1	Cyathea peladensis	Block3	17	C	444.281	19.7626	1.27236	22.4809	349.18	15.5323	0	Fungi	Ascomycota	Archaeorhizomycetes
ASV102	17_C2	Cyathea peladensis	Block3	17	C	444.988	19.3254	1.14021	23.0261	390.267	16.9489	13.1026	Fungi	Ascomycota	Archaeorhizomycetes
ASV102	17_E1	Elaphoglossum latifolium	Block3	17	C	416.014	5.98242	0.39653	69.5394	1049.14	15.0869	5.55556	Fungi	Ascomycota	Archaeorhizomycetes
ASV102	17_E2	Elaphoglossum latifolium	Block3	17	C	421.826	7.08118	0.457051	59.57	922.928	15.4932	0	Fungi	Ascomycota	Archaeorhizomycetes
ASV102	17_H1	Hymenophyllum polyanthos	Block3	17	C	502.478	8.20559	0.465994	61.2361	1078.29	17.6088	0	Fungi	Ascomycota	Archaeorhizomycetes
ASV102	17_H2	Hymenophyllum polyanthos	Block3	17	C	498.541	8.61445	0.433489	57.8727	1150.07	19.8723	1.82371	Fungi	Ascomycota	Archaeorhizomycetes
ASV102	17_M1	Melpomene wolfii	Block3	17	C	478.984	8.5474	0.647636	56.0385	739.588	13.1978	0	Fungi	Ascomycota	Archaeorhizomycetes
ASV102	17_M2	Melpomene wolfii	Block3	17	C	490.159	10.6191	0.453431	46.1583	1081	23.4194	0	Fungi	Ascomycota	Archaeorhizomycetes
ASV102	18_C1	Cyathea peladensis	Block3	18	N+P+	446.528	25.0189	3.40027	17.8476	131.321	7.35791	0.645729	Fungi	Ascomycota	Archaeorhizomycetes
ASV102	18_C2	Cyathea peladensis	Block3	18	N+P+	456.805	25.3284	2.05574	18.0353	222.209	12.3208	0	Fungi	Ascomycota	Archaeorhizomycetes
ASV102	18_E1	Elaphoglossum latifolium	Block3	18	N+P+	0.85194	0.08427	3.12249	10.1096	0.27284	0.0269881	0	Fungi	Ascomycota	Archaeorhizomycetes
ASV102	18_E2	Elaphoglossum latifolium	Block3	18	N+P+	789.799	24.9341	0.999181	31.6755	790.446	24.9545	0	Fungi	Ascomycota	Archaeorhizomycetes
ASV102	18_H1	Hymenophyllum polyanthos	Block3	18	N+P+	499.281	10.2336	0.81034	48.7883	616.137	12.6288	0	Fungi	Ascomycota	Archaeorhizomycetes
ASV102	18_H2	Hymenophyllum polyanthos	Block3	18	N+P+	486.466	11.4605	1.5967	42.4472	304.67	7.17762	0	Fungi	Ascomycota	Archaeorhizomycetes
ASV102	18_M1	Melpomene wolfii	Block3	18	N+P+							0	Fungi	Ascomycota	Archaeorhizomycetes
ASV102	19_C1	Cyathea peladensis	Block3	19	N+	459.107	24.2174	1.54241	18.9577	297.655	15.701	0	Fungi	Ascomycota	Archaeorhizomycetes
ASV102	19_C2	Cyathea peladensis	Block3	19	N+	456.188	19.7017	0.858431	23.1548	531.42	22.9508	0	Fungi	Ascomycota	Archaeorhizomycetes
ASV102	19_E1	Elaphoglossum latifolium	Block3	19	N+	408.554	9.9005	0.317895	41.266	1285.18	31.1439	0	Fungi	Ascomycota	Archaeorhizomycetes
ASV102	19_E2	Elaphoglossum latifolium	Block3	19	N+	441.721	8.63897	0.346331	51.1312	1275.43	24.9443	0	Fungi	Ascomycota	Archaeorhizomycetes
ASV102	19_H1	Hymenophyllum polyanthos	Block3	19	N+	474.921	12.1139	0.470044	39.2047	1010.37	25.7718	0.181206	Fungi	Ascomycota	Archaeorhizomycetes
ASV102	19_H2	Hymenophyllum polyanthos	Block3	19	N+	510.27	10.2004	0.394173	50.0247	1294.53	25.8779	0	Fungi	Ascomycota	Archaeorhizomycetes
ASV102	19_M1	Melpomene wolfii	Block3	19	N+	496.557	7.61246		65.2295			0	Fungi	Ascomycota	Archaeorhizomycetes
ASV102	19_M2	Melpomene wolfii	Block3	19	N+	478.379	10.8996	0.633599	43.8897	755.019	17.2026	0	Fungi	Ascomycota	Archaeorhizomycetes
ASV102	2_C1	Cyathea peladensis	Block1	2	P+	459.995	24.3304	2.33539	18.9062	196.967	10.4182	0	Fungi	Ascomycota	Archaeorhizomycetes
ASV102	2_C2	Cyathea peladensis	Block1	2	P+	456.634	16.0337	2.82362	28.4797	161.719	5.67841	0	Fungi	Ascomycota	Archaeorhizomycetes
ASV102	2_E1	Elaphoglossum latifolium	Block1	2	P+	440.921	12.7404	2.22649	34.6082	198.034	5.72217	0	Fungi	Ascomycota	Archaeorhizomycetes
ASV102	2_E2	Elaphoglossum latifolium	Block1	2	P+	452.901	10.5679	1.5195	42.8563	298.059	6.95485	0	Fungi	Ascomycota	Archaeorhizomycetes
ASV102	2_H1	Hymenophyllum polyanthos	Block1	2	P+	516.498	9.04534	1.17919	57.1011	438.01	7.67079	0	Fungi	Ascomycota	Archaeorhizomycetes
ASV102	2_H2	Hymenophyllum polyanthos	Block1	2	P+	505.926	11.4138	1.34377	44.326	376.498	8.49384	0	Fungi	Ascomycota	Archaeorhizomycetes
ASV102	2_M1	Melpomene wolfii	Block1	2	P+	502.154	9.94839	0.904418	50.4759	555.224	10.9998	0	Fungi	Ascomycota	Archaeorhizomycetes
ASV102	2_M2	Melpomene wolfii	Block1	2	P+	492.197	10.9331	1.02402	45.019	480.65	10.6766	0	Fungi	Ascomycota	Archaeorhizomycetes
ASV102	3_C1	Cyathea peladensis	Block1	3	N+	455.834	24.3925	1.17639	18.6874	387.485	20.735	0.613497	Fungi	Ascomycota	Archaeorhizomycetes
ASV102	3_C2	Cyathea peladensis	Block1	3	N+	456.608	21.6717	1.10927	21.0693	411.63	19.537	0	Fungi	Ascomycota	Archaeorhizomycetes
ASV102	3_E1	Elaphoglossum latifolium	Block1	3	N+	434.812	11.6711	0.542351	37.2555	801.718	21.5194	0	Fungi	Ascomycota	Archaeorhizomycetes
ASV102	3_E2	Elaphoglossum latifolium	Block1	3	N+	441.474	13.0887	0.538166	33.7295	820.331	24.3209	7.52864	Fungi	Ascomycota	Archaeorhizomycetes
ASV102	3_H1	Hymenophyllum polyanthos	Block1	3	N+	474.459	13.0026	0.661735	36.4895	716.993	19.6493	0	Fungi	Ascomycota	Archaeorhizomycetes
ASV102	3_H2	Hymenophyllum polyanthos	Block1	3	N+	498.326	10.6634	0.433189	46.7323	1150.37	24.616	0	Fungi	Ascomycota	Archaeorhizomycetes
ASV102	3_M1	Melpomene wolfii	Block1	3	N+	482.921	9.50545	0.333852	50.8046	1446.51	28.4721	0	Fungi	Ascomycota	Archaeorhizomycetes
ASV102	3_M2	Melpomene wolfii	Block1	3	N+	480.548	10.7241	0.904735	44.81	531.147	11.8533	0	Fungi	Ascomycota	Archaeorhizomycetes
ASV102	4_C1	Cyathea peladensis	Block1	4	N+P+	451.408	24.039	2.39613	18.7782	188.39	10.0324	0	Fungi	Ascomycota	Archaeorhizomycetes
ASV102	4_C2	Cyathea peladensis	Block1	4	N+P+	450.592	26.0284	1.86818	17.3115	241.193	13.9325	0	Fungi	Ascomycota	Archaeorhizomycetes
ASV102	4_E1	Elaphoglossum latifolium	Block1	4	N+P+	451.898	11.7142	1.00185	38.577	451.063	11.6925	0	Fungi	Ascomycota	Archaeorhizomycetes
ASV102	4_E2	Elaphoglossum latifolium	Block1	4	N+P+	435.509	8.2553	3.10981	52.7551	140.044	2.6546	3.79147	Fungi	Ascomycota	Archaeorhizomycetes
ASV102	4_H1	Hymenophyllum polyanthos	Block1	4	N+P+	484.492	12.4317	1.10957	38.9723	436.648	11.2041	0	Fungi	Ascomycota	Archaeorhizomycetes
ASV102	4_H2	Hymenophyllum polyanthos	Block1	4	N+P+	490.111	13.4784	1.21468	36.3627	403.491	11.0963	0	Fungi	Ascomycota	Archaeorhizomycetes
ASV102	4_M1	Melpomene wolfii	Block1	4	N+P+	479.786	12.9644	1.07495	37.0079	446.334	12.0605	0	Fungi	Ascomycota	Archaeorhizomycetes
ASV102	4_M2	Melpomene wolfii	Block1	4	N+P+	486.154	18.8484	1.64031	25.7929	296.379	11.4907	0	Fungi	Ascomycota	Archaeorhizomycetes
ASV102	6_C1	Cyathea peladensis	Block2	6	N+	452.504	22.6441	0.966782	19.9834	468.052	23.4221	7.11111	Fungi	Ascomycota	Archaeorhizomycetes
ASV102	6_E1	Elaphoglossum latifolium	Block2	6	N+	453.825	10.0891	0.620107	44.9818	731.85	16.2699	0	Fungi	Ascomycota	Archaeorhizomycetes
ASV102	6_E2	Elaphoglossum latifolium	Block2	6	N+	434.211	10.5368	0.557418	41.2089	778.969	18.903	1.29526	Fungi	Ascomycota	Archaeorhizomycetes
ASV102	6_H1	Hymenophyllum polyanthos	Block2	6	N+	507.095	10.5944	0.624935	47.8646	811.437	16.9528	0	Fungi	Ascomycota	Archaeorhizomycetes
ASV102	6_H2	Hymenophyllum polyanthos	Block2	6	N+	504.163	10.2557	0.69152	49.1594	729.064	14.8306	0	Fungi	Ascomycota	Archaeorhizomycetes
ASV102	6_M1	Melpomene wolfii	Block2	6	N+	485.039	11.7112	0.900471	41.4167	538.651	13.0056	0	Fungi	Ascomycota	Archaeorhizomycetes
ASV102	6_M2	Melpomene wolfii	Block2	6	N+	481.113	9.02318	0.840122	53.3197	572.671	10.7403	0	Fungi	Ascomycota	Archaeorhizomycetes
ASV102	7_C1	Cyathea peladensis	Block2	7	C	445.175	17.0207	0.888765	26.1549	500.891	19.151	5.49318	Fungi	Ascomycota	Archaeorhizomycetes
ASV102	7_C2	Cyathea peladensis	Block2	7	C	446.65	19.2695	1.02248	23.1791	436.83	18.8459	5.89247	Fungi	Ascomycota	Archaeorhizomycetes
ASV102	7_E1	Elaphoglossum latifolium	Block2	7	C	434.011	10.313	0.491052	42.0837	883.839	21.0019	0	Fungi	Ascomycota	Archaeorhizomycetes
ASV102	7_E2	Elaphoglossum latifolium	Block2	7	C	423.59	6.43936	0.37766	65.7814	1121.62	17.0507	0	Fungi	Ascomycota	Archaeorhizomycetes
ASV102	7_H1	Hymenophyllum polyanthos	Block2	7	C	500.684	8.61436	0.488993	58.1221	1023.91	17.6165	0	Fungi	Ascomycota	Archaeorhizomycetes
ASV102	7_H2	Hymenophyllum polyanthos	Block2	7	C	502.891	8.35067	0.49314	60.2217	1019.77	16.9337	0	Fungi	Ascomycota	Archaeorhizomycetes
ASV102	7_M1	Melpomene wolfii	Block2	7	C	481.519	8.55324	0.493656	56.2966	975.413	17.3263	0	Fungi	Ascomycota	Archaeorhizomycetes
ASV102	7_M2	Melpomene wolfii	Block2	7	C	478.274	8.32414	0.522585	57.4562	915.208	15.9288	0	Fungi	Ascomycota	Archaeorhizomycetes
ASV102	8_C1	Cyathea peladensis	Block2	8	P+	455.27	20.735	4.73275	21.9566	96.1956	4.38118	0	Fungi	Ascomycota	Archaeorhizomycetes
ASV102	8_C2	Cyathea peladensis	Block2	8	P+	452.111	20.0246	2.44434	22.5778	184.962	8.19223	0	Fungi	Ascomycota	Archaeorhizomycetes
ASV102	8_E1	Elaphoglossum latifolium	Block2	8	P+	417.165	9.24644	3.61003	45.1163	115.557	2.56132	0	Fungi	Ascomycota	Archaeorhizomycetes
ASV102	8_E2	Elaphoglossum latifolium	Block2	8	P+	429.014	9.38538	2.38199	45.7108	180.107	3.94014	0	Fungi	Ascomycota	Archaeorhizomycetes
ASV102	8_H1	Hymenophyllum polyanthos	Block2	8	P+	495.887	9.66065	1.18401	51.3306	418.821	8.15929	0	Fungi	Ascomycota	Archaeorhizomycetes
ASV102	8_H2	Hymenophyllum polyanthos	Block2	8	P+	497.915	10.487	1.18449	47.4791	420.362	8.85362	0	Fungi	Ascomycota	Archaeorhizomycetes
ASV102	8_M1	Melpomene wolfii	Block2	8	P+	471.578	10.83	0.934595	43.5435	504.58	11.588	1.90036	Fungi	Ascomycota	Archaeorhizomycetes
ASV102	8_M2	Melpomene wolfii	Block2	8	P+	466.887	10.772		43.3426			0	Fungi	Ascomycota	Archaeorhizomycetes
ASV102	9_C1	Cyathea peladensis	Block2	9	N+P+	452.576	24.8284	1.99575	18.2282	226.77	12.4406	0	Fungi	Ascomycota	Archaeorhizomycetes
ASV102	9_C2	Cyathea peladensis	Block2	9	N+P+	453.481	24.1568	2.34442	18.7724	193.43	10.304	0.338266	Fungi	Ascomycota	Archaeorhizomycetes
ASV102	9_E1	Elaphoglossum latifolium	Block2	9	N+P+	430.09	10.8381	1.25107	39.6831	343.777	8.66306	0	Fungi	Ascomycota	Archaeorhizomycetes
ASV102	9_E2	Elaphoglossum latifolium	Block2	9	N+P+	423.398	11.2061	1.17303	37.7829	360.944	9.5531	0	Fungi	Ascomycota	Archaeorhizomycetes
ASV102	9_H1	Hymenophyllum polyanthos	Block2	9	N+P+	496.229	9.96729	0.853944	49.7858	581.102	11.6721	0	Fungi	Ascomycota	Archaeorhizomycetes
ASV102	9_H2	Hymenophyllum polyanthos	Block2	9	N+P+	487.246	11.3627	0.933553	42.8813	521.926	12.1714	0	Fungi	Ascomycota	Archaeorhizomycetes
ASV102	9_M1	Melpomene wolfii	Block2	9	N+P+	476.394	15.4375	0.855365	30.8596	556.948	18.0478	0	Fungi	Ascomycota	Archaeorhizomycetes
[truncated: 171,626 more rows]
